# Supplementary material for: Rab5b-Associated Arf1 GTPase Regulates Export of N-Myristoylated Adenylate Kinase 2 From the Endoplasmic Reticulum in Plasmodium falciparum
Source: Front Cell Infect Microbiol. 2021 Feb 2;10:610200. doi: 10.3389/fcimb.2020.610200 (PMC7884776; doi:10.3389/fcimb.2020.610200)
Supplement: Supplementary Table 1 — List of oligonucleotide sequences used for plasmid construction. [file Table_1.xlsx]

## Sheet: Sheet2
construct	primer name	sequence
PfRab5b-YFP-FLAG	17-PfRGD2RFD-F	TATAAGGATCATGACATTGACTACAAAGACGATGACGACAAGACCCAGCTTTCTTGTACAAAGTGG
	18-PfRGD2RFD-R	AATGTCATGATCCTTATAATCTTCGTCATGGTCTTTGTAATCCATAGGATTGTTATAATATAAAACTTCTTTAAATCG
PbRab5b-YFP	19-PfGF-F	TATAAGGATCATGACATTGACTACAAAGACGATGACGACAAGTAGCTCGAGGGATATGGCAGC
	20-PfGF-R	AATGTCATGATCCTTATAATCTTCGTCATGGTCTTTGTAATCCATCTTGTACAGCTCGTCCATGC
PfArf1-RFP + PfRab5bQL-YFP-DD	pCen-Rab5b-GFP-DD-f	GCTTATAAATAAATAAAAATTTTATAAAACCATGGGATGTTCATCAAGCACCGAAAG
	pCen-Rab5b-GFP-DD-r	CGATGCAGTTTAGCGAACCAACATGTTTCCCCAATTTTTTTTTTTTTACC
	pCen-Arf1-RFP-f	GAGCGTGAGTTTTTTCTTTTCCCATATTTCCCCAATTTTTTTTTTTTTACCATTTTTTTATTAACC
	pCen-Arf1-RFP-r	GCTTATAAATAAATAAAAATTTTATAAAACATATGGGTTTATATGTAAGTAGGTTATTTAATCG
RFP-PfRab1b + PfRab5bQL-YFP-DD	pCen-Rab5b-GFP-DD-f	GCTTATAAATAAATAAAAATTTTATAAAACCATGGGATGTTCATCAAGCACCGAAAG
	pCen-Rab5b-GFP-DD-r	CGATGCAGTTTAGCGAACCAACATGTTTCCCCAATTTTTTTTTTTTTACC
	pCen-RFP-Rab1b-f	GAGCGTGAGTTTTTTCTTTTCCCATATTTCCCCAATTTTTTTTTTTTTACCATTTTTTTATTAACC
	pCen-RFP-Rab1b-r	GCTTATAAATAAATAAAAATTTTATAAAACATATGGTGTCTAAGGGCGAAGAGC
PfArf1-RFP	pCen-Arf1-RFP-f	GAGCGTGAGTTTTTTCTTTTCCCATATTTCCCCAATTTTTTTTTTTTTACCATTTTTTTATTAACC
	pCen-Arf1-RFP-r	GCTTATAAATAAATAAAAATTTTATAAAACATATGGGTTTATATGTAAGTAGGTTATTTAATCG
RFP-PfRab1b	pCen-RFP-Rab1b-f	GAGCGTGAGTTTTTTCTTTTCCCATATTTCCCCAATTTTTTTTTTTTTACCATTTTTTTATTAACC
	pCen-RFP-Rab1b-r	GCTTATAAATAAATAAAAATTTTATAAAACATATGGTGTCTAAGGGCGAAGAGC
PfArf1 (WT/QL/TN)-YFP-DD	CRT-Arf1-GFP-DD-DHFR-1	CTCGAGTTTGTTATATGTAAGAAATTAAAAAAAACAAAATAATAAATG
	CRT-Arf1-GFP-DD-DHFR-2	GTTTTTTTTAATTTCTTACATATAACAAACTCGAGATGGGTTTATATGTAAGTAGGTTATTT
	CRT-Arf1-GFP-DD-DHFR-3	TCGCCCTTGCTCACCATCTCGAGTTTGGCATTATTTAAGTGTGTGGTTAG
	CRT-Arf1-GFP-DD-DHFR-4	CTCGAGATGGTGAGCAAGGGCGA
	Arf1-GFP-DD-Q71L-f	GGAGGACtAGATAAGATCCGACCTTTATGG
	Arf1-GFP-DD-Q71L-r	CTTATCTaGTCCTCCTACATCCCATACGGT
	Arf1-GFP-DD-T31N-f	GGAAAAAaTACAATATTATATAAAGTAAAA
	Arf1-GFP-DD-T31N-r	TATTGTAtTTTTTCCAGCAGCATCTAATCC
DD-YFP-PfRab1b (WT/QL/SN)	GFP-Rab1bconnect-f	CCCAGCTTTCTTGTACAAAGTGGATGAATGATAGCTATGATAGTTTATTTAAAATATTG
	CRT-GFP-connect-r-yet	CCCTTGCTCACCATCTCGAGTTTGTTATATGTAAGAAATTAAAAAAAACAAAATAATAAATG
	Rab1b-DHFRconnect-r	AAAAACGAACATTAAGCTGCCATATCCTCAACAACATTTCTTTTTGGTATCCTTAATTG
	vector-DD-f	CATTCATTTATTATTTTGTTTTTTTTAATTTCTTACATATAACAAAATGGGAGTGCAGGTGGAAACC
	DD-GFP-r-yet	TCGCCCTTGCTCACCATCTCGAGTTCTTCCGGTTTTAGAAGCTCCAC
	Rab1b-S22N-r	CAAACAGTTTGATTTTCCAACACCACTAT
	Rab1b-S22N-f	GGAAAAAACTGTTTGCTCCTTCGTTTT
	Rab1b-Q67L-r	CCTTTCTAGCCCAGCCGTATC
	Rab1b-Q67L-f	GCTGGGCTAGAAAGGTTCCG
AK2-RFP	pC-AK2-RFP-forI-r	GCTTATAAATAAATAAAAATTTTATAAAACATATGGGATCATGTTATAGTAGAAAAAATAAAGTATC
	pC-AK2-RFP-forI-f	CTCCTTAATCAGCTCTTCGCCCTTAGACACATTGGGGTTATCATCTATAATGGAGC
Rifin-RFP	RifF1-RFP-connect-r	TCAGCTCTTCGCCCTTAGACACATCATTATTATAATTTGTCGATTGTGTGTC
	RFP-RifF2-connect-f	CTAGCAAACTGGGGCACAAACTTAAATTATTAGCAGAAAAAGTAGAAAAAGGTTG
	RifF2-PbDHFR3'-concect-r	CGAACATTAAGCTGCCATATCCATTTTATTGATTTAATAATTCTGTGTATTGGGC
	ef1-RifF1-conncect-r	GCTTATAAATAAATAAAAATTTTATAAAACATATGAAACTGCACTACACTAAAATATTATTATTTTTC
