# Supplementary material for: Rab5b-Associated Arf1 GTPase Regulates Export of N-Myristoylated Adenylate Kinase 2 From the Endoplasmic Reticulum in Plasmodium falciparum
Source: Front Cell Infect Microbiol. 2021 Feb 2;10:610200. doi: 10.3389/fcimb.2020.610200 (PMC7884776; doi:10.3389/fcimb.2020.610200)
Supplement: Supplementary Table 2 — List of proteins detected from immunoprecipitated samples prepared from PfRab5b-YFP-FLAG and PfRab5b-YFP expressing parasites using anti-FLAG antibody. The most enriched proteins were shown in red and listed in Table 1 . [file Table_2.xlsx]

## Sheet: TableS2
12.2 Supplementary Table 2. List of proteins detected from immunoprecipitated samples prepared from PfRab5b-YFP-FLAG and PfRab5b-YFP expressing parasites using anti-FLAG antibody.
The name of proteins	Accession Number	molecular weight	Rab5b-GFP	Rab5b-GFP-FLAG		Rab5b-GFP-FLAG /Rab5b-GFP (fold enrichment)
Rab5b, GTPase OS=Plasmodium falciparum (isolate 3D7) GN=Rab5b PE=3 SV=1	Q76NM7	23 kDa	1.161	72.893	0.0159275	62.7847
ADP-ribosylation factor 1 OS=Plasmodium falciparum (isolate 3D7) GN=ARF1 PE=1 SV=1	Q7KQL3	21 kDa	1.161	7.9041	0.146886	6.80801
Erythrocyte binding antigen-181 OS=Plasmodium falciparum (isolate 3D7) GN=eba-181 PE=4 SV=1	Q8I2B4	181 kDa	1.161	7.9041	0.146886	6.80801
Guanine nucleotide exchange factor, putative OS=Plasmodium falciparum (isolate 3D7) GN=PF14_0407 PE=4 SV=1	Q8IL42	405 kDa	2.3219	11.417	0.203372	4.91709
Proteosome subunit, putative OS=Plasmodium falciparum (isolate 3D7) GN=PF14_0025 PE=4 SV=1	Q8IM66	78 kDa	1.161	5.2694	0.220329	4.53867
RTRAMP=Plasmodium falciparum (isolate 3D7) GN=PF10_0323 PE=4 SV=1	Q8IJ76	39 kDa	1.161	5.2694	0.220329	4.53867
Rab1b, GTPase OS=Plasmodium falciparum (isolate 3D7) GN=Rab1b PE=4 SV=1	Q7K6A8	23 kDa	1.161	4.3912	0.264392	3.78226
40S ribosomal protein S25, putative OS=Plasmodium falciparum (isolate 3D7) GN=PF14_0205 PE=1 SV=2	Q8ILN8	12 kDa	1.161	4.3912	0.264392	3.78226
26S proteasome AAA-ATPase subunit RPT3, putative OS=Plasmodium falciparum (isolate 3D7) GN=PFD0665c PE=3 SV=1	Q8I1V1	45 kDa	2.3219	7.0259	0.330477	3.02593
PfRab1a OS=Plasmodium falciparum (isolate 3D7) GN=Rab1a PE=3 SV=1	Q8I3W9	24 kDa	1.161	3.5129	0.330496	3.02575
Cluster of Rab11b, GTPase (Fragment) OS=Plasmodium falciparum (isolate 3D7) GN=Rab11b PE=3 SV=1 (C0H5G2)	C0H5G2	24 kDa	1.161	3.5129	0.330496	3.02575
Putative cell division cycle ATPase OS=Plasmodium falciparum (isolate 3D7) GN=PF07_0047 PE=3 SV=2	P46468	142 kDa	1.161	3.5129	0.330496	3.02575
PfRab7, GTPase OS=Plasmodium falciparum (isolate 3D7) GN=Rab7 PE=3 SV=1	C0H516	24 kDa	1.161	3.5129	0.330496	3.02575
Eukaryotic translation initiation factor 2 gamma subunit, putative OS=Plasmodium falciparum (isolate 3D7) GN=PF14_0104 PE=4 SV=1	Q8ILY9	51 kDa	1.161	3.5129	0.330496	3.02575
Ubiquitin-protein ligase 1, putative OS=Plasmodium falciparum (isolate 3D7) GN=MAL8P1.23 PE=4 SV=1	Q8IB94	1005 kDa	1.161	3.5129	0.330496	3.02575
Isoleucine-tRNA ligase, putative OS=Plasmodium falciparum (isolate 3D7) GN=PF13_0179 PE=3 SV=1	Q8IDZ9	151 kDa	4.6439	13.174	0.352505	2.83684
Phosphoethanolamine N-methyltransferase OS=Plasmodium falciparum (isolate 3D7) GN=PfPMT PE=4 SV=1	Q8IDQ9	31 kDa	2.3219	5.2694	0.440638	2.26943
Elongation factor 1-gamma, putative OS=Plasmodium falciparum (isolate 3D7) GN=PF13_0214 PE=4 SV=2	Q8IDV0	48 kDa	2.3219	5.2694	0.440638	2.26943
Endoplasmic reticulum-resident calcium binding protein OS=Plasmodium falciparum (isolate 3D7) GN=PF11_0098 PE=4 SV=1	Q8IIR7	39 kDa	2.3219	5.2694	0.440638	2.26943
GRIP and coiled-coil domain-containing protein PFC0235w OS=Plasmodium falciparum (isolate 3D7) GN=PFC0235w PE=3 SV=2	O97237	136 kDa	4.6439	10.539	0.44064	2.26943
Heat shock protein hsp70 homologue OS=Plasmodium falciparum (isolate 3D7) GN=PF11_0351 PE=3 SV=1	Q8II24	73 kDa	6.9658	15.808	0.44065	2.26937
RNA binding protein, putative OS=Plasmodium falciparum (isolate 3D7) GN=PF13_0315 PE=4 SV=1	Q8IDB7	57 kDa	1.161	2.6347	0.440657	2.26934
Conserved Plasmodium protein OS=Plasmodium falciparum (isolate 3D7) GN=PF10_0126 PE=4 SV=1	Q8IJR6	44 kDa	1.161	2.6347	0.440657	2.26934
Heat shock 40 kDa protein, putative OS=Plasmodium falciparum (isolate 3D7) GN=PFB0595w PE=4 SV=1	O96212	37 kDa	1.161	2.6347	0.440657	2.26934
Tat-binding protein homolog OS=Plasmodium falciparum (isolate 3D7) GN=PFL2345c PE=3 SV=1	Q8I4U5	50 kDa	1.161	2.6347	0.440657	2.26934
Uncharacterized protein OS=Plasmodium falciparum (isolate 3D7) GN=PFE1220w PE=4 SV=1	Q8I3M0	15 kDa	1.161	2.6347	0.440657	2.26934
V-type proton ATPase catalytic subunit A OS=Plasmodium falciparum (isolate 3D7) GN=vapA PE=3 SV=1	Q76NM6	69 kDa	1.161	2.6347	0.440657	2.26934
ATP-dependent RNA Helicase, putative OS=Plasmodium falciparum (isolate 3D7) GN=PFI0860c PE=4 SV=1	Q8I2X7	94 kDa	1.161	2.6347	0.440657	2.26934
Small GTP-binding protein sar1 OS=Plasmodium falciparum (isolate 3D7) GN=sar1 PE=3 SV=1	Q8I1S0	22 kDa	1.161	2.6347	0.440657	2.26934
Uncharacterized protein OS=Plasmodium falciparum (isolate 3D7) GN=PF07_0007 PE=4 SV=1	Q8IC43	14 kDa	1.161	2.6347	0.440657	2.26934
Translation initiation factor IF-2, putative OS=Plasmodium falciparum (isolate 3D7) GN=PFF0345w PE=4 SV=1	C6KSR8	112 kDa	1.161	2.6347	0.440657	2.26934
Uncharacterized protein OS=Plasmodium falciparum (isolate 3D7) GN=PF14_0559 PE=4 SV=1	Q8IKP5	140 kDa	1.161	2.6347	0.440657	2.26934
Uncharacterized protein OS=Plasmodium falciparum (isolate 3D7) GN=PF14_0593 PE=4 SV=1	Q8IKL1	161 kDa	1.161	2.6347	0.440657	2.26934
RNA triphosphatase OS=Plasmodium falciparum (isolate 3D7) GN=Prt1 PE=4 SV=1	C0H484	70 kDa	1.161	2.6347	0.440657	2.26934
RNA helicase, putative OS=Plasmodium falciparum (isolate 3D7) GN=PF08_0096 PE=3 SV=1	Q8IAU1	109 kDa	1.161	2.6347	0.440657	2.26934
60S ribosomal protein L22, putative OS=Plasmodium falciparum (isolate 3D7) GN=PF08_0039 PE=1 SV=1	Q8IB51	16 kDa	1.161	2.6347	0.440657	2.26934
Bifunctional glucose-6-phosphate 1-dehydrogenase/6-phosphogluconolactonase OS=Plasmodium falciparum (isolate 3D7) GN=PF14_0511 PE=1 SV=1	Q8IKU0	107 kDa	1.161	2.6347	0.440657	2.26934
Gamma-adaptin, putative OS=Plasmodium falciparum (isolate 3D7) GN=PF14_0529 PE=4 SV=1	Q8IKS3	124 kDa	1.161	2.6347	0.440657	2.26934
Cell division cycle protein 48 homologue, putative OS=Plasmodium falciparum (isolate 3D7) GN=PFF0940c PE=3 SV=1	C6KT34	92 kDa	4.6439	9.6606	0.480705	2.08028
Cytoadherence linked asexual protein 9(CLAG9) OS=Plasmodium falciparum (isolate 3D7) GN=CLAG9 PE=4 SV=1	Q8I2G2	160 kDa	4.6439	9.6606	0.480705	2.08028
Cu2+-transporting ATPase, Cu2+ transporter OS=Plasmodium falciparum (isolate 3D7) GN=PFI0240c PE=3 SV=1	Q8I3A0	299 kDa	8.1268	16.686	0.487043	2.05321
Apicoplast 1-acyl-sn-glycerol-3-phosphate acyltransferase, putative OS=Plasmodium falciparum (isolate 3D7) GN=PF14_0421 PE=4 SV=2	Q8IL28	34 kDa	3.4829	7.0259	0.495723	2.01726
Histone H2B OS=Plasmodium falciparum (isolate 3D7) GN=PF11_0062 PE=3 SV=1	Q8IIV1	13 kDa	3.4829	7.0259	0.495723	2.01726
ATP-dependent CLP protease, putative OS=Plasmodium falciparum (isolate 3D7) GN=PF14_0063 PE=4 SV=1	Q8IM28	156 kDa	3.4829	7.0259	0.495723	2.01726
Methyltransferase, putative OS=Plasmodium falciparum (isolate 3D7) GN=PF07_0020 PE=4 SV=1	Q8IC20	145 kDa	3.4829	7.0259	0.495723	2.01726
Eukaryotic translation initiation factor 3 subunit E OS=Plasmodium falciparum (isolate 3D7) GN=PFE1405c PE=3 SV=1	Q8I3I5	61 kDa	3.4829	7.0259	0.495723	2.01726
Endoplasmin homolog, putative OS=Plasmodium falciparum (isolate 3D7) GN=PFL1070c PE=1 SV=1	Q8I0V4	95 kDa	11.61	22.834	0.508452	1.96675
PRP19-like protein, putative OS=Plasmodium falciparum (isolate 3D7) GN=PFC0365w PE=4 SV=1	O77325	61 kDa	2.3219	4.3912	0.528762	1.89121
Glutamate--tRNA ligase, putative OS=Plasmodium falciparum (isolate 3D7) GN=PF13_0257 PE=3 SV=1	Q8IDK7	101 kDa	2.3219	4.3912	0.528762	1.89121
Protein phosphatase 2C OS=Plasmodium falciparum (isolate 3D7) GN=PF11_0396 PE=3 SV=2	Q8IHY0	105 kDa	2.3219	4.3912	0.528762	1.89121
Eukaryotic translation initiation factor 3 subunit 5, putative OS=Plasmodium falciparum (isolate 3D7) GN=PFI0895c PE=4 SV=1	Q8I2X0	37 kDa	2.3219	4.3912	0.528762	1.89121
Fibrillarin, putative OS=Plasmodium falciparum (isolate 3D7) GN=PF14_0068 PE=3 SV=1	Q8IM23	34 kDa	2.3219	4.3912	0.528762	1.89121
Cation transporting P-ATPase OS=Plasmodium falciparum (isolate 3D7) GN=PfATPase3 PE=3 SV=1	Q8I461	283 kDa	2.3219	4.3912	0.528762	1.89121
Rhoptry neck protein 3, putative OS=Plasmodium falciparum (isolate 3D7) GN=PFL2505c PE=4 SV=1	Q8I4R5	263 kDa	32.507	58.842	0.552446	1.81013
40S ribosomal protein S6, putative OS=Plasmodium falciparum (isolate 3D7) GN=PF13_0228 PE=1 SV=1	Q8IDR9	35 kDa	12.771	22.834	0.559298	1.78796
Actin-2 OS=Plasmodium falciparum (isolate 3D7) GN=PF14_0124 PE=3 SV=1	Q8ILW9	43 kDa	4.6439	7.9041	0.587531	1.70204
Conserved Plasmodium protein OS=Plasmodium falciparum (isolate 3D7) GN=PF10_0242 PE=4 SV=2	Q8IJF6	171 kDa	4.6439	7.9041	0.587531	1.70204
Uncharacterized protein OS=Plasmodium falciparum (isolate 3D7) GN=PF14_0059 PE=4 SV=1	Q8IM32	338 kDa	9.2877	15.808	0.587532	1.70204
60S ribosomal protein L6, putative OS=Plasmodium falciparum (isolate 3D7) GN=PF13_0129 PE=1 SV=1	Q8IE85	22 kDa	5.8048	9.6606	0.600874	1.66424
Plasmepsin IV OS=Plasmodium falciparum (isolate 3D7) GN=PF14_0075 PE=1 SV=1	Q8IM16	51 kDa	6.9658	11.417	0.610125	1.63901
Hydrolase, putative OS=Plasmodium falciparum (isolate 3D7) GN=PF13_0032 PE=4 SV=1	Q8IEQ3	57 kDa	2.3219	3.5129	0.660964	1.51294
Uncharacterized protein OS=Plasmodium falciparum (isolate 3D7) GN=MAL8P1.53 PE=4 SV=1	Q8IB44	61 kDa	2.3219	3.5129	0.660964	1.51294
26S proteasome subunit, putative OS=Plasmodium falciparum (isolate 3D7) GN=PF10_0298 PE=4 SV=1	Q8IJA0	47 kDa	2.3219	3.5129	0.660964	1.51294
Proteasome 26S regulatory subunit, putative OS=Plasmodium falciparum (isolate 3D7) GN=PFB0260w PE=4 SV=3	O96153	108 kDa	2.3219	3.5129	0.660964	1.51294
Uncharacterized protein OS=Plasmodium falciparum (isolate 3D7) GN=PFL2120w PE=4 SV=1	Q8I4Y9	155 kDa	2.3219	3.5129	0.660964	1.51294
Uncharacterized protein OS=Plasmodium falciparum (isolate 3D7) GN=PF11_0302 PE=4 SV=1	Q8II72	52 kDa	2.3219	3.5129	0.660964	1.51294
Helicase, putative OS=Plasmodium falciparum (isolate 3D7) GN=PF14_0437 PE=3 SV=2	Q8IL13	60 kDa	2.3219	3.5129	0.660964	1.51294
RNA binding protein, putative OS=Plasmodium falciparum (isolate 3D7) GN=PFI1025w PE=4 SV=1	Q8I2U4	57 kDa	2.3219	3.5129	0.660964	1.51294
60S ribosomal protein L34-A, putative OS=Plasmodium falciparum (isolate 3D7) GN=PF07_0043 PE=1 SV=1	Q8IBY4	17 kDa	2.3219	3.5129	0.660964	1.51294
Uncharacterized protein OS=Plasmodium falciparum (isolate 3D7) GN=MAL8P1.139 PE=4 SV=1	Q8IAP1	706 kDa	2.3219	3.5129	0.660964	1.51294
Eukaryotic translation initiation factor 3 subunit B OS=Plasmodium falciparum (isolate 3D7) GN=PFE0885w PE=3 SV=1	Q8I3T1	84 kDa	2.3219	3.5129	0.660964	1.51294
Rhoptry-associated protein 3, RAP3 OS=Plasmodium falciparum (isolate 3D7) GN=RAP3 PE=4 SV=1	Q8I485	47 kDa	5.8048	8.7823	0.660966	1.51294
40S ribosomal protein S10, putative OS=Plasmodium falciparum (isolate 3D7) GN=PF07_0080 PE=1 SV=1	Q8IBQ5	16 kDa	5.8048	8.7823	0.660966	1.51294
Protein disulfide isomerase related protein OS=Plasmodium falciparum (isolate 3D7) GN=PF11_0352 PE=4 SV=1	Q8II23	49 kDa	5.8048	8.7823	0.660966	1.51294
Plasmepsin-1 OS=Plasmodium falciparum (isolate 3D7) GN=PF14_0076 PE=2 SV=1	Q7KQM4	51 kDa	3.4829	5.2694	0.660967	1.51293
Pyruvate kinase OS=Plasmodium falciparum (isolate 3D7) GN=PFF1300w PE=1 SV=1	C6KTA4	56 kDa	3.4829	5.2694	0.660967	1.51293
Coatomer subunit gamma OS=Plasmodium falciparum (isolate 3D7) GN=PF11_0463 PE=3 SV=1	Q8IHR6	124 kDa	3.4829	5.2694	0.660967	1.51293
Uncharacterized protein OS=Plasmodium falciparum (isolate 3D7) GN=PF14_0567 PE=4 SV=1	Q8IKN7	40 kDa	4.6439	7.0259	0.660969	1.51293
60S ribosomal protein L35Ae, putative OS=Plasmodium falciparum (isolate 3D7) GN=PF11_0438 PE=1 SV=1	Q8IHT9	16 kDa	4.6439	7.0259	0.660969	1.51293
Uncharacterized protein OS=Plasmodium falciparum (isolate 3D7) GN=PF14_0105 PE=4 SV=1	Q8ILY8	40 kDa	1.161	1.7565	0.660974	1.51292
Rhomboid protease ROM4 OS=Plasmodium falciparum (isolate 3D7) GN=ROM4 PE=4 SV=1	Q8I433	87 kDa	1.161	1.7565	0.660974	1.51292
Phosphatase, putative OS=Plasmodium falciparum (isolate 3D7) GN=PF13_0222 PE=4 SV=1	Q8IDT0	68 kDa	1.161	1.7565	0.660974	1.51292
PfRab6, GTPase OS=Plasmodium falciparum (isolate 3D7) GN=Rab6 PE=3 SV=2	Q8IHR8	24 kDa	1.161	1.7565	0.660974	1.51292
Eukaryotic initiation factor 5a, putative OS=Plasmodium falciparum (isolate 3D7) GN=PFL0210c PE=4 SV=1	Q8I603	18 kDa	1.161	1.7565	0.660974	1.51292
Uncharacterized protein OS=Plasmodium falciparum (isolate 3D7) GN=PF10_0310 PE=4 SV=1	Q8IJ89	107 kDa	1.161	1.7565	0.660974	1.51292
Serine/threonine-protein phosphatase OS=Plasmodium falciparum (isolate 3D7) GN=PP1 PE=1 SV=1	Q8ILV1	35 kDa	1.161	1.7565	0.660974	1.51292
Uncharacterized protein OS=Plasmodium falciparum (isolate 3D7) GN=PFL1835w PE=4 SV=1	Q8I544	141 kDa	1.161	1.7565	0.660974	1.51292
Protein phosphatase, putative OS=Plasmodium falciparum (isolate 3D7) GN=PF11_0281 PE=4 SV=2	Q8II93	34 kDa	1.161	1.7565	0.660974	1.51292
P1 nuclease, putative OS=Plasmodium falciparum (isolate 3D7) GN=PFI0385c PE=4 SV=1	C0H524	49 kDa	1.161	1.7565	0.660974	1.51292
Histone H4 OS=Plasmodium falciparum (isolate 3D7) GN=PF11_0061 PE=3 SV=1	Q8IIV2	11 kDa	1.161	1.7565	0.660974	1.51292
Uncharacterized protein OS=Plasmodium falciparum (isolate 3D7) GN=PFE1025c PE=4 SV=1	Q8I3Q6	36 kDa	1.161	1.7565	0.660974	1.51292
Enolase OS=Plasmodium falciparum (isolate 3D7) GN=ENO PE=3 SV=1	Q8IJN7	49 kDa	1.161	1.7565	0.660974	1.51292
Small nuclear ribonucleoprotein F OS=Plasmodium falciparum (isolate 3D7) GN=PF11_0280 PE=3 SV=2	Q8II94	10 kDa	1.161	1.7565	0.660974	1.51292
Phosphoinositide phospholipase C OS=Plasmodium falciparum (isolate 3D7) GN=PI PLC PE=4 SV=2	Q8IJR0	164 kDa	1.161	1.7565	0.660974	1.51292
Replication factor C subunit 4 OS=Plasmodium falciparum (isolate 3D7) GN=PFL2005w PE=4 SV=1	Q8I512	38 kDa	1.161	1.7565	0.660974	1.51292
Eukaryotic translation initiation factor 3 subunit M OS=Plasmodium falciparum (isolate 3D7) GN=PFD0880w PE=3 SV=1	Q8I1Q5	51 kDa	1.161	1.7565	0.660974	1.51292
1-deoxy-D-xylulose 5-phosphate synthase OS=Plasmodium falciparum (isolate 3D7) GN=MAL13P1.186 PE=4 SV=1	Q8IDW0	140 kDa	1.161	1.7565	0.660974	1.51292
Uncharacterized protein OS=Plasmodium falciparum (isolate 3D7) GN=PF13_0116 PE=4 SV=1	Q8IEB3	149 kDa	1.161	1.7565	0.660974	1.51292
Ribonucleoside-diphosphate reductase OS=Plasmodium falciparum (isolate 3D7) GN=PF14_0352 PE=3 SV=1	Q8IL94	97 kDa	1.161	1.7565	0.660974	1.51292
60S ribosomal protein L26, putative OS=Plasmodium falciparum (isolate 3D7) GN=PFC0535w PE=1 SV=1	O77364	15 kDa	1.161	1.7565	0.660974	1.51292
Uncharacterized protein OS=Plasmodium falciparum (isolate 3D7) GN=PF14_0636 PE=4 SV=1	Q8IKG9	105 kDa	1.161	1.7565	0.660974	1.51292
Sortilin, putative OS=Plasmodium falciparum (isolate 3D7) GN=PF14_0493 PE=4 SV=1	Q8IKV8	102 kDa	1.161	1.7565	0.660974	1.51292
60S ribosomal protein L36 OS=Plasmodium falciparum (isolate 3D7) GN=PF11_0106 PE=1 SV=2	Q8I713	13 kDa	1.161	1.7565	0.660974	1.51292
Uncharacterized protein OS=Plasmodium falciparum (isolate 3D7) GN=MAL13P1.70 PE=4 SV=1	C0H5B3	409 kDa	1.161	1.7565	0.660974	1.51292
Multidrug resistance protein OS=Plasmodium falciparum (isolate 3D7) GN=PfMDR1 PE=3 SV=1	Q7K6A5	162 kDa	1.161	1.7565	0.660974	1.51292
26S proteasome regulatory subunit, putative OS=Plasmodium falciparum (isolate 3D7) GN=PF13_0033 PE=3 SV=1	Q8IEQ1	45 kDa	8.1268	12.295	0.660984	1.5129
Uncharacterized protein OS=Plasmodium falciparum (isolate 3D7) GN=PF14_0649 PE=4 SV=1	Q8IKF6	296 kDa	12.771	19.321	0.660991	1.51288
101 kDa malaria antigen OS=Plasmodium falciparum (isolate 3D7) GN=ABRA PE=3 SV=1	Q8I5D2	87 kDa	10.449	15.808	0.660994	1.51287
Heat shock protein 86 OS=Plasmodium falciparum (isolate 3D7) GN=PF07_0029 PE=1 SV=1	Q8IC05	86 kDa	8.1268	11.417	0.711816	1.40486
Uncharacterized protein OS=Plasmodium falciparum (isolate 3D7) GN=PFD0540c PE=4 SV=1	Q9U0H9	118 kDa	8.1268	11.417	0.711816	1.40486
Uncharacterized protein OS=Plasmodium falciparum (isolate 3D7) GN=PF14_0344 PE=4 SV=1	Q8ILA1	112 kDa	6.9658	9.6606	0.721053	1.38686
Plasmepsin II OS=Plasmodium falciparum (isolate 3D7) GN=PF14_0077 PE=3 SV=1	Q8I6V3	51 kDa	6.9658	9.6606	0.721053	1.38686
RNA binding protein, putative OS=Plasmodium falciparum (isolate 3D7) GN=PF10_0068 PE=4 SV=1	Q8IJX3	30 kDa	12.771	17.565	0.727071	1.37538
26S proteasome regulatory subunit 7, putative OS=Plasmodium falciparum (isolate 3D7) GN=PF13_0063 PE=3 SV=2	Q8IEK3	47 kDa	5.8048	7.9041	0.734404	1.36165
40S ribosomal protein S24 OS=Plasmodium falciparum (isolate 3D7) GN=PFE0975c PE=1 SV=1	Q8I3R6	15 kDa	5.8048	7.9041	0.734404	1.36165
Uncharacterized protein OS=Plasmodium falciparum (isolate 3D7) GN=PF11_0191 PE=4 SV=1	Q8III3	69 kDa	5.8048	7.9041	0.734404	1.36165
Eukaryotic translation initiation factor 3 subunit C OS=Plasmodium falciparum (isolate 3D7) GN=PFL0310c PE=3 SV=1	Q8I5Y3	116 kDa	11.61	15.808	0.734438	1.36158
Rhoptry-associated protein 1, RAP1 OS=Plasmodium falciparum (isolate 3D7) GN=PF14_0102 PE=4 SV=1	Q8ILZ1	90 kDa	42.956	57.963	0.741093	1.34936
26S protease subunit regulatory subunit 6a, putative OS=Plasmodium falciparum (isolate 3D7) GN=PF11_0314 PE=3 SV=1	Q8II60	50 kDa	4.6439	6.1476	0.7554	1.3238
Exported protein 2 OS=Plasmodium falciparum (isolate 3D7) GN=EXP-2 PE=4 SV=1	Q8IKC8	33 kDa	4.6439	6.1476	0.7554	1.3238
Putative uncharacterized protein OS=Plasmodium falciparum (isolate 3D7) GN=PFI0605c PE=4 SV=1	Q8I328	53 kDa	4.6439	6.1476	0.7554	1.3238
Thiamin pyrophosphokinase, putative OS=Plasmodium falciparum (isolate 3D7) GN=PFI1195c PE=4 SV=1	C0H556	47 kDa	4.6439	6.1476	0.7554	1.3238
Uncharacterized protein OS=Plasmodium falciparum (isolate 3D7) GN=PFL0445w PE=4 SV=1	Q8I5V9	167 kDa	4.6439	6.1476	0.7554	1.3238
Heat shock protein DnaJ homologue Pfj2 OS=Plasmodium falciparum (isolate 3D7) GN=PF11_0099 PE=4 SV=1	Q8IIR6	62 kDa	4.6439	6.1476	0.7554	1.3238
Uncharacterized protein OS=Plasmodium falciparum (isolate 3D7) GN=PF10_0063 PE=4 SV=1	Q8IJX8	12 kDa	9.2877	12.295	0.755405	1.32379
40S ribosomal protein S3a OS=Plasmodium falciparum (isolate 3D7) GN=MAL3P7.35 PE=1 SV=1	O97313	30 kDa	16.254	21.078	0.771136	1.29679
High mobility group protein OS=Plasmodium falciparum (isolate 3D7) GN=PfHMGB2 PE=1 SV=1	Q8IB14	12 kDa	3.4829	4.3912	0.793154	1.26079
26S proteasome subunit, putative OS=Plasmodium falciparum (isolate 3D7) GN=PF14_0632 PE=4 SV=1	Q8IKH3	133 kDa	3.4829	4.3912	0.793154	1.26079
Snrnp protein, putative OS=Plasmodium falciparum (isolate 3D7) GN=PFE0925c PE=3 SV=1	Q8I0W7	131 kDa	3.4829	4.3912	0.793154	1.26079
Hexokinase OS=Plasmodium falciparum (isolate 3D7) GN=PFF1155w PE=3 SV=1	C6KT76	55 kDa	3.4829	4.3912	0.793154	1.26079
Cell division protein FtsH, putative OS=Plasmodium falciparum (isolate 3D7) GN=PFL1925w PE=3 SV=1	Q8I526	101 kDa	3.4829	4.3912	0.793154	1.26079
Nucleosome assembly protein 1, putative OS=Plasmodium falciparum (isolate 3D7) GN=PFL0185c PE=1 SV=2	Q8I608	40 kDa	3.4829	4.3912	0.793154	1.26079
60S ribosomal protein L14, putative OS=Plasmodium falciparum (isolate 3D7) GN=PF14_0296 PE=1 SV=1	Q8ILE8	19 kDa	6.9658	8.7823	0.793164	1.26077
6-phosphofructokinase, putative OS=Plasmodium falciparum (isolate 3D7) GN=PFI0755c PE=4 SV=1	Q8I2Z8	159 kDa	6.9658	8.7823	0.793164	1.26077
Glyceraldehyde-3-phosphate dehydrogenase OS=Plasmodium falciparum (isolate 3D7) GN=GAPDH PE=3 SV=1	Q8IKK7	37 kDa	16.254	20.199	0.804693	1.24271
Merozoite surface protein 1 OS=Plasmodium falciparum (isolate 3D7) GN=MSP1 PE=4 SV=1	Q8I0U8	196 kDa	34.829	43.034	0.809337	1.23558
Ribosomal protein S18, putative OS=Plasmodium falciparum (isolate 3D7) GN=PF11_0272 PE=1 SV=1	Q8IIA2	18 kDa	5.8048	7.0259	0.8262	1.21036
Glutamate dehydrogenase, putative OS=Plasmodium falciparum (isolate 3D7) GN=PF08_0132 PE=4 SV=1	Q8IAM0	160 kDa	5.8048	7.0259	0.8262	1.21036
Ribosomal protein L15 OS=Plasmodium falciparum (isolate 3D7) GN=PFD0770c PE=1 SV=1	C0H4A6	24 kDa	8.1268	9.6606	0.841231	1.18873
60S ribosomal protein L21e, putative OS=Plasmodium falciparum (isolate 3D7) GN=PF14_0240 PE=1 SV=1	Q8ILK3	19 kDa	8.1268	9.6606	0.841231	1.18873
Reticulocyte-binding protein homologue 5 OS=Plasmodium falciparum (isolate 3D7) GN=PfRh5 PE=4 SV=1	Q8IFM5	63 kDa	8.1268	9.6606	0.841231	1.18873
Tubulin beta chain OS=Plasmodium falciparum (isolate 3D7) GN=PF10_0084 PE=3 SV=1	Q7KQL5	50 kDa	16.254	19.321	0.841261	1.18869
S-adenosylmethionine synthase OS=Plasmodium falciparum (isolate 3D7) GN=PfSAMS PE=3 SV=1	Q7K6A4	45 kDa	16.254	19.321	0.841261	1.18869
Ribonucleoprotein, putative OS=Plasmodium falciparum (isolate 3D7) GN=PF14_0146 PE=4 SV=1	Q8ILU8	22 kDa	12.771	14.93	0.855392	1.16905
40S ribosomal protein S2, putative OS=Plasmodium falciparum (isolate 3D7) GN=PF14_0448 PE=1 SV=1	Q8IL02	30 kDa	12.771	14.93	0.855392	1.16905
Uncharacterized protein OS=Plasmodium falciparum (isolate 3D7) GN=PF11_0305 PE=4 SV=1	Q8II69	74 kDa	2.3219	2.6347	0.881277	1.13472
High mobility group-like protein NHP2, putative OS=Plasmodium falciparum (isolate 3D7) GN=PF11_0250 PE=4 SV=1	Q8IIC4	16 kDa	2.3219	2.6347	0.881277	1.13472
ATP-dependent DNA helicase, putative OS=Plasmodium falciparum (isolate 3D7) GN=PF13_0330 PE=4 SV=1	Q8ID85	55 kDa	2.3219	2.6347	0.881277	1.13472
DEAD box helicase, putative OS=Plasmodium falciparum (isolate 3D7) GN=PF14_0563 PE=4 SV=1	Q8IKP1	84 kDa	2.3219	2.6347	0.881277	1.13472
Proteasome regulatory component, putative OS=Plasmodium falciparum (isolate 3D7) GN=MAL13P1.190 PE=4 SV=1	Q8IDV2	59 kDa	2.3219	2.6347	0.881277	1.13472
60S ribosomal protein L32, putative OS=Plasmodium falciparum (isolate 3D7) GN=PFI0190w PE=1 SV=1	Q8I3B0	16 kDa	2.3219	2.6347	0.881277	1.13472
Mature parasite-infected erythrocyte surface antigen (MESA) or PfEMP2 OS=Plasmodium falciparum (isolate 3D7) GN=MESA PE=4 SV=1	Q8I492	168 kDa	2.3219	2.6347	0.881277	1.13472
60S ribosomal protein L37a OS=Plasmodium falciparum (isolate 3D7) GN=RPL37A PE=1 SV=1	O96184	11 kDa	2.3219	2.6347	0.881277	1.13472
Eukaryotic translation initiation factor 3 subunit L OS=Plasmodium falciparum (isolate 3D7) GN=PFF0590c PE=3 SV=1	C6KSW5	78 kDa	2.3219	2.6347	0.881277	1.13472
Uncharacterized protein OS=Plasmodium falciparum (isolate 3D7) GN=PFE0245c PE=4 SV=1	C0H4C6	355 kDa	2.3219	2.6347	0.881277	1.13472
Conserved Plasmodium protein OS=Plasmodium falciparum (isolate 3D7) GN=PF11_0408 PE=4 SV=1	Q8IHW8	265 kDa	2.3219	2.6347	0.881277	1.13472
Uncharacterized protein OS=Plasmodium falciparum (isolate 3D7) GN=PFE1320w PE=4 SV=1	Q8I3K0	165 kDa	2.3219	2.6347	0.881277	1.13472
Ribosomal protein L30e, putative OS=Plasmodium falciparum (isolate 3D7) GN=PF10_0187 PE=1 SV=1	Q8IJK8	12 kDa	6.9658	7.9041	0.881289	1.1347
60S ribosomal protein L27, putative OS=Plasmodium falciparum (isolate 3D7) GN=PF14_0579 PE=1 SV=2	Q8IKM5	17 kDa	6.9658	7.9041	0.881289	1.1347
Coatomer alpha subunit, putative OS=Plasmodium falciparum (isolate 3D7) GN=PFF0330w PE=4 SV=1	C6KSR5	177 kDa	6.9658	7.9041	0.881289	1.1347
Spermidine synthase OS=Plasmodium falciparum (isolate 3D7) GN=PF11_0301 PE=1 SV=1	Q8II73	37 kDa	4.6439	5.2694	0.881296	1.13469
Coatamer protein, beta subunit, putative OS=Plasmodium falciparum (isolate 3D7) GN=PF14_0277 PE=4 SV=2	Q8ILG6	160 kDa	4.6439	5.2694	0.881296	1.13469
40S ribosomal protein S4 OS=Plasmodium falciparum (isolate 3D7) GN=PF11_0065 PE=1 SV=2	Q8IIU8	30 kDa	16.254	18.443	0.88131	1.13467
60S ribosomal protein P0 OS=Plasmodium falciparum (isolate 3D7) GN=PF11_0313 PE=3 SV=1	Q8II61	35 kDa	13.932	15.808	0.881326	1.13465
40S ribosomal protein S19, putative OS=Plasmodium falciparum (isolate 3D7) GN=PFD1055w PE=1 SV=1	Q8IFP2	20 kDa	13.932	15.808	0.881326	1.13465
Uncharacterized protein OS=Plasmodium falciparum (isolate 3D7) GN=MAL13P1.237 PE=4 SV=1	Q8IDM3	42 kDa	13.932	15.808	0.881326	1.13465
High molecular weight rhoptry protein-2 OS=Plasmodium falciparum (isolate 3D7) GN=RhopH2 PE=4 SV=1	C0H571	163 kDa	68.497	77.285	0.886291	1.1283
Heat shock protein 101, putative OS=Plasmodium falciparum (isolate 3D7) GN=PF11_0175 PE=1 SV=1	Q8IIJ8	103 kDa	10.449	11.417	0.915214	1.09264
Acyl-CoA synthetase, PfACS10 OS=Plasmodium falciparum (isolate 3D7) GN=PfACS10 PE=4 SV=1	Q8I3L4	77 kDa	8.1268	8.7823	0.925361	1.08066
Uncharacterized protein OS=Plasmodium falciparum (isolate 3D7) GN=PF14_0390 PE=4 SV=1	Q8IL59	26 kDa	5.8048	6.1476	0.944238	1.05905
Protein disulfide-isomerase OS=Plasmodium falciparum (isolate 3D7) GN=PfPDI-8 PE=3 SV=1	C0H4Y6	56 kDa	5.8048	6.1476	0.944238	1.05905
DNAJ domain protein, putative OS=Plasmodium falciparum (isolate 3D7) GN=PFF1415c PE=4 SV=1	C6KTC7	45 kDa	5.8048	6.1476	0.944238	1.05905
RhopH3 OS=Plasmodium falciparum (isolate 3D7) GN=PFI0265c PE=4 SV=1	Q8I395	105 kDa	35.99	36.886	0.975709	1.0249
Pre-mRNA splicing factor, putative OS=Plasmodium falciparum (isolate 3D7) GN=PFD0265w PE=4 SV=1	Q8I1X5	366 kDa	61.531	62.355	0.986785	1.01339
Ribosomal protein L3, putative OS=Plasmodium falciparum (isolate 3D7) GN=PF10_0272 PE=1 SV=1	Q8IJC6	44 kDa	17.414	17.565	0.991403	1.00867
Rhoptry-associated protein 2, RAP2 OS=Plasmodium falciparum (isolate 3D7) GN=RAP2 PE=4 SV=1	Q8I484	47 kDa	17.414	17.565	0.991403	1.00867
DNA/RNA-binding protein Alba, putative OS=Plasmodium falciparum (isolate 3D7) GN=PF08_0074 PE=4 SV=1	Q8IAX8	27 kDa	6.9658	7.0259	0.991446	1.00863
RNA binding protein, putative OS=Plasmodium falciparum (isolate 3D7) GN=PF13_0318 PE=4 SV=1	Q8IDA4	21 kDa	3.4829	3.5129	0.99146	1.00861
Uncharacterized protein OS=Plasmodium falciparum (isolate 3D7) GN=PF10_0028 PE=4 SV=1	Q8IK12	30 kDa	3.4829	3.5129	0.99146	1.00861
CAMP-dependent protein kinase regulatory subunit, putative OS=Plasmodium falciparum (isolate 3D7) GN=PKAr PE=4 SV=1	Q7KQK0	51 kDa	3.4829	3.5129	0.99146	1.00861
60S ribosomal protein L38e, putative OS=Plasmodium falciparum (isolate 3D7) GN=PF11_0312 PE=1 SV=1	Q8II62	10 kDa	3.4829	3.5129	0.99146	1.00861
Small nuclear ribonucleoprotein (SnRNP), putative OS=Plasmodium falciparum (isolate 3D7) GN=PFI0475w PE=4 SV=1	C0H529	13 kDa	3.4829	3.5129	0.99146	1.00861
Merozoite capping protein 1 OS=Plasmodium falciparum (isolate 3D7) GN=PF10_0268 PE=4 SV=1	Q8IJD0	44 kDa	13.932	14.052	0.99146	1.00861
40S ribosomal protein S8 OS=Plasmodium falciparum (isolate 3D7) GN=PF14_0083 PE=1 SV=1	Q8IM10	25 kDa	18.575	18.443	1.00716	0.992894
Heat shock protein 70 (HSP70) homologue OS=Plasmodium falciparum (isolate 3D7) GN=PFI0875w PE=3 SV=1	Q8I2X4	72 kDa	66.175	64.989	1.01825	0.982078
40S ribosomal protein S5, putative OS=Plasmodium falciparum (isolate 3D7) GN=PF07_0088 PE=1 SV=1	Q8IBN5	22 kDa	8.1268	7.9041	1.02818	0.972597
Adenylate kinase, putative OS=Plasmodium falciparum (isolate 3D7) GN=PF10_0086 PE=3 SV=1	Q8IJV6	28 kDa	8.1268	7.9041	1.02818	0.972597
Conserved Plasmodium protein OS=Plasmodium falciparum (isolate 3D7) GN=PF10_0361 PE=4 SV=1	Q8IJ39	193 kDa	8.1268	7.9041	1.02818	0.972597
Cg4 protein OS=Plasmodium falciparum (isolate 3D7) GN=PF07_0033 PE=3 SV=1	Q8IC01	100 kDa	16.254	15.808	1.02821	0.972561
60S ribosomal protein L18a OS=Plasmodium falciparum (isolate 3D7) GN=PF13_0224 PE=1 SV=1	Q8IDS6	22 kDa	12.771	12.295	1.03871	0.962728
Heat shock 70 kDa protein OS=Plasmodium falciparum (isolate 3D7) GN=PF08_0054 PE=3 SV=1	Q8IB24	74 kDa	65.014	62.355	1.04264	0.959101
Cytoadherence linked asexual protein 3.1 OS=Plasmodium falciparum (isolate 3D7) GN=RhopH1(3.1) PE=4 SV=2	O77310	167 kDa	35.99	34.251	1.05077	0.951681
Uncharacterized protein OS=Plasmodium falciparum (isolate 3D7) GN=PF14_0412 PE=4 SV=1	Q8IL37	96 kDa	13.932	13.174	1.05754	0.945593
GTP-binding nuclear protein ran/tc4 OS=Plasmodium falciparum (isolate 3D7) GN=PF11_0183 PE=4 SV=1	Q7KQK6	25 kDa	27.863	26.347	1.05754	0.945591
60S acidic ribosomal protein p1, putative OS=Plasmodium falciparum (isolate 3D7) GN=PF11_0043 PE=3 SV=1	Q8IIX0	13 kDa	4.6439	4.3912	1.05755	0.945585
Nucleolar preribosomal assembly protein, putative OS=Plasmodium falciparum (isolate 3D7) GN=PF10_0278 PE=4 SV=1	Q8IJC0	57 kDa	4.6439	4.3912	1.05755	0.945585
Cytoadherence linked asexual protein 3.2 OS=Plasmodium falciparum (isolate 3D7) GN=RhopH1(3.2) PE=4 SV=3	O77309	167 kDa	24.38	22.834	1.06771	0.936587
Uncharacterized protein OS=Plasmodium falciparum (isolate 3D7) GN=MAL13P1.308 PE=4 SV=1	C0H5J9	289 kDa	19.736	18.443	1.07011	0.934485
Actin-1 OS=Plasmodium falciparum (isolate 3D7) GN=PFL2215w PE=3 SV=1	Q8I4X0	42 kDa	51.082	47.425	1.07711	0.928409
Cluster of Cytoadherence linked asexual protein 3.1 OS=Plasmodium falciparum (isolate 3D7) GN=RhopH1(3.1) PE=4 SV=2 (O77310)	O77310 [2]	167 kDa	37.151	34.251	1.08467	0.92194
Hsp60 OS=Plasmodium falciparum (isolate 3D7) GN=PF10_0153 PE=3 SV=1	Q8IJN9	63 kDa	26.702	24.591	1.08584	0.920942
40S ribosomal protein S3, putative OS=Plasmodium falciparum (isolate 3D7) GN=PF14_0627 PE=1 SV=1	Q8IKH8	25 kDa	23.219	21.078	1.10158	0.907791
60S ribosomal protein L19, putative OS=Plasmodium falciparum (isolate 3D7) GN=PFF0700c PE=1 SV=1	C6KSY6	22 kDa	5.8048	5.2694	1.10161	0.907766
40S ribosomal protein S13, putative OS=Plasmodium falciparum (isolate 3D7) GN=PF13_0316 PE=1 SV=1	Q8IDB0	17 kDa	5.8048	5.2694	1.10161	0.907766
40S ribosomal protein S15/S19, putative OS=Plasmodium falciparum (isolate 3D7) GN=MAL13P1.92 PE=1 SV=1	C0H5C2	17 kDa	5.8048	5.2694	1.10161	0.907766
Uncharacterized protein OS=Plasmodium falciparum (isolate 3D7) GN=PF11_0437 PE=1 SV=1	Q8IHU0	14 kDa	5.8048	5.2694	1.10161	0.907766
DNA replication licensing factor mcm7 homologue, putative OS=Plasmodium falciparum (isolate 3D7) GN=PF07_0023 PE=3 SV=1	Q8IC16	94 kDa	5.8048	5.2694	1.10161	0.907766
40S ribosomal protein S9, putative OS=Plasmodium falciparum (isolate 3D7) GN=PFE1005w PE=1 SV=1	Q8I3R0	22 kDa	5.8048	5.2694	1.10161	0.907766
60S ribosomal protein L4, putative OS=Plasmodium falciparum (isolate 3D7) GN=PFE0350c PE=1 SV=1	Q8I431	46 kDa	20.897	18.443	1.13306	0.882567
Uncharacterized protein OS=Plasmodium falciparum (isolate 3D7) GN=PFF1485w PE=4 SV=1	C6KTE1	110 kDa	6.9658	6.1476	1.13309	0.88254
Uncharacterized protein OS=Plasmodium falciparum (isolate 3D7) GN=PFF0835w PE=4 SV=1	C6KT13	53 kDa	6.9658	6.1476	1.13309	0.88254
Nucleoside diphosphate kinase OS=Plasmodium falciparum (isolate 3D7) GN=PF13_0349 PE=1 SV=1	Q8ID43	17 kDa	15.093	13.174	1.14567	0.872855
60S ribosomal protein L1, putative OS=Plasmodium falciparum (isolate 3D7) GN=PF14_0391 PE=4 SV=1	Q8IL58	25 kDa	8.1268	7.0259	1.15669	0.864535
60S ribosomal protein L7-3, putative OS=Plasmodium falciparum (isolate 3D7) GN=PF14_0231 PE=1 SV=2	Q8ILL2	33 kDa	17.414	14.93	1.16638	0.857356
Helicase 45 OS=Plasmodium falciparum (isolate 3D7) GN=H45 PE=3 SV=1	Q8IKF0	45 kDa	9.2877	7.9041	1.17505	0.851029
60S ribosomal protein L27a, putative OS=Plasmodium falciparum (isolate 3D7) GN=PFF0885w PE=1 SV=1	C6KT23	17 kDa	9.2877	7.9041	1.17505	0.851029
Uncharacterized protein OS=Plasmodium falciparum (isolate 3D7) GN=PF07_0012 PE=4 SV=1	Q8IC38	183 kDa	9.2877	7.9041	1.17505	0.851029
60S acidic ribosomal protein P2 OS=Plasmodium falciparum (isolate 3D7) GN=MAL3P3.19 PE=3 SV=1	O00806	12 kDa	10.449	8.7823	1.18978	0.840492
Thioredoxin-related protein, putative OS=Plasmodium falciparum (isolate 3D7) GN=PF13_0272 PE=4 SV=1	Q8IDH5	24 kDa	10.449	8.7823	1.18978	0.840492
60S ribosomal protein L17, putative OS=Plasmodium falciparum (isolate 3D7) GN=PF13_0268 PE=1 SV=1	Q8IDI5	23 kDa	10.449	8.7823	1.18978	0.840492
Elongation factor 2 OS=Plasmodium falciparum (isolate 3D7) GN=PF14_0486 PE=4 SV=1	Q8IKW5	94 kDa	12.771	10.539	1.21178	0.825229
QF122 antigen OS=Plasmodium falciparum (isolate 3D7) GN=PF10_0115 PE=4 SV=1	Q8IJS7	132 kDa	26.702	21.956	1.21616	0.822261
60S ribosomal protein L6-2, putative OS=Plasmodium falciparum (isolate 3D7) GN=PF13_0213 PE=1 SV=1	Q8IDV1	26 kDa	16.254	13.174	1.23379	0.810508
Elongation factor 1-alpha OS=Plasmodium falciparum (isolate 3D7) GN=PF13_0304 PE=3 SV=1	Q8I0P6	49 kDa	68.497	55.329	1.23799	0.807758
60S ribosomal protein L7, putative OS=Plasmodium falciparum (isolate 3D7) GN=PFC0300c PE=1 SV=2	O97250	31 kDa	18.575	14.93	1.24414	0.803769
Polyadenylate-binding protein, putative OS=Plasmodium falciparum (isolate 3D7) GN=PFL1170w PE=4 SV=1	Q8I5H4	97 kDa	19.736	15.808	1.24848	0.800973
RNA binding protein, putative OS=Plasmodium falciparum (isolate 3D7) GN=MAL13P1.385 PE=4 SV=1	C0H5G7	76 kDa	22.058	17.565	1.25579	0.79631
DNAJ-like molecular chaperone protein, putative OS=Plasmodium falciparum (isolate 3D7) GN=PFI0935w PE=4 SV=1	Q8I2W2	43 kDa	2.3219	1.7565	1.32189	0.756493
HVA22/TB2/DP1 family protein, putative OS=Plasmodium falciparum (isolate 3D7) GN=PFC0730w PE=4 SV=1	O77388	26 kDa	2.3219	1.7565	1.32189	0.756493
Nascent polypeptide associated complex alpha chain, putative OS=Plasmodium falciparum (isolate 3D7) GN=PFF1050w PE=4 SV=1	C6KT55	21 kDa	2.3219	1.7565	1.32189	0.756493
Conserved Plasmodium protein OS=Plasmodium falciparum (isolate 3D7) GN=PF11_0067 PE=4 SV=2	Q8IIU7	91 kDa	2.3219	1.7565	1.32189	0.756493
Ribosome biogenesis protein MRT4, putative OS=Plasmodium falciparum (isolate 3D7) GN=MAL13P1.341 PE=3 SV=1	Q8ID32	26 kDa	2.3219	1.7565	1.32189	0.756493
Histone deacetylase OS=Plasmodium falciparum (isolate 3D7) GN=PfHDAC1 PE=3 SV=1	Q7K6A1	51 kDa	2.3219	1.7565	1.32189	0.756493
Uncharacterized protein OS=Plasmodium falciparum (isolate 3D7) GN=PFL1870c PE=4 SV=1	Q8I537	46 kDa	2.3219	1.7565	1.32189	0.756493
Lysophospholipase, putative OS=Plasmodium falciparum (isolate 3D7) GN=PF07_0040 PE=4 SV=1	Q8IBZ2	42 kDa	2.3219	1.7565	1.32189	0.756493
Ribosome biogenesis protein BOP1 homolog OS=Plasmodium falciparum (isolate 3D7) GN=PF14_0055 PE=3 SV=1	Q8IM36	114 kDa	2.3219	1.7565	1.32189	0.756493
Bet3 transport protein, putative OS=Plasmodium falciparum (isolate 3D7) GN=PFD0895c PE=4 SV=1	Q8I1Q2	21 kDa	2.3219	1.7565	1.32189	0.756493
Proteasome subunit alpha type 5, putative OS=Plasmodium falciparum (isolate 3D7) GN=PF08_0109 PE=4 SV=1	Q8IAR6	55 kDa	2.3219	1.7565	1.32189	0.756493
Glideosome-associated protein 50 OS=Plasmodium falciparum (isolate 3D7) GN=GAP50 PE=1 SV=1	Q8I2X3	45 kDa	2.3219	1.7565	1.32189	0.756493
Tyrosyl-tRNA synthetase, putative OS=Plasmodium falciparum (isolate 3D7) GN=MAL8P1.125 PE=1 SV=1	Q8IAR7	43 kDa	2.3219	1.7565	1.32189	0.756493
Histone acetyltransferase GCN5, putative OS=Plasmodium falciparum (isolate 3D7) GN=gcn5 PE=1 SV=2	Q8IB67	171 kDa	2.3219	1.7565	1.32189	0.756493
Casein kinase II beta chain OS=Plasmodium falciparum (isolate 3D7) GN=PfCK2beta2 PE=4 SV=1	Q8IDR5	45 kDa	2.3219	1.7565	1.32189	0.756493
RNA binding protein, putative OS=Plasmodium falciparum (isolate 3D7) GN=MAL8P1.40 PE=4 SV=1	Q8IB66	32 kDa	2.3219	1.7565	1.32189	0.756493
Translation initiation factor E4, putative OS=Plasmodium falciparum (isolate 3D7) GN=PFC0635c PE=3 SV=1	O97266	27 kDa	2.3219	1.7565	1.32189	0.756493
Calcium-transporting ATPase, putative OS=Plasmodium falciparum (isolate 3D7) GN=PFA_0310c PE=3 SV=1	Q76NN8	139 kDa	2.3219	1.7565	1.32189	0.756493
Nucleosome assembly protein OS=Plasmodium falciparum (isolate 3D7) GN=PFI0930c PE=3 SV=1	Q8I2W3	32 kDa	2.3219	1.7565	1.32189	0.756493
60S ribosomal protein L40/UBI, putative OS=Plasmodium falciparum (isolate 3D7) GN=PF13_0346 PE=1 SV=1	Q8ID50	15 kDa	2.3219	1.7565	1.32189	0.756493
Ubiquitin carboxyl-terminal hydrolase OS=Plasmodium falciparum (isolate 3D7) GN=MAL7P1.147 PE=3 SV=1	Q8IBJ1	373 kDa	2.3219	1.7565	1.32189	0.756493
Uncharacterized protein OS=Plasmodium falciparum (isolate 3D7) GN=PF08_0081 PE=4 SV=1	C0H4U5	77 kDa	2.3219	1.7565	1.32189	0.756493
Uncharacterized protein OS=Plasmodium falciparum (isolate 3D7) GN=PF11_0108 PE=4 SV=1	Q8IIR0	152 kDa	19.736	14.93	1.3219	0.756486
Conserved Plasmodium protein OS=Plasmodium falciparum (isolate 3D7) GN=PFL0880c PE=4 SV=1	Q8I5M6	256 kDa	5.8048	4.3912	1.32192	0.756477
Beta subunit of coatomer complex, putative OS=Plasmodium falciparum (isolate 3D7) GN=PFI0290c PE=4 SV=1	Q8I390	118 kDa	5.8048	4.3912	1.32192	0.756477
U5 snrnp-specific protein, putative OS=Plasmodium falciparum (isolate 3D7) GN=MAL8P1.43 PE=4 SV=1	C0H4X1	37 kDa	9.2877	7.0259	1.32192	0.756474
Flavoprotein subunit of succinate dehydrogenase OS=Plasmodium falciparum (isolate 3D7) GN=PF10_0334 PE=4 SV=1	Q8IJ66	71 kDa	9.2877	7.0259	1.32192	0.756474
60S ribosomal protein L5, putative OS=Plasmodium falciparum (isolate 3D7) GN=PF14_0230 PE=1 SV=1	Q8ILL3	34 kDa	9.2877	7.0259	1.32192	0.756474
60S ribosomal protein L8, putative OS=Plasmodium falciparum (isolate 3D7) GN=PFE0845c PE=1 SV=1	Q8I3T9	28 kDa	9.2877	7.0259	1.32192	0.756474
DEAD/DEAH box helicase, putative OS=Plasmodium falciparum (isolate 3D7) GN=PFI0165c PE=4 SV=1	Q8I3B4	301 kDa	9.2877	7.0259	1.32192	0.756474
Pyridoxine/pyridoxal 5-phosphate biosynthesis enzyme OS=Plasmodium falciparum (isolate 3D7) GN=PFF1025c PE=1 SV=1	C6KT50	33 kDa	3.4829	2.6347	1.32193	0.756467
Ornithine aminotransferase OS=Plasmodium falciparum (isolate 3D7) GN=OAT PE=1 SV=1	Q6LFH8	46 kDa	3.4829	2.6347	1.32193	0.756467
Dynamin-like protein OS=Plasmodium falciparum (isolate 3D7) GN=dyn1 PE=3 SV=1	Q8IHR4	96 kDa	3.4829	2.6347	1.32193	0.756467
26S proteasome regulatory subunit 4, putative OS=Plasmodium falciparum (isolate 3D7) GN=PF10_0081 PE=3 SV=2	Q8IJW0	50 kDa	3.4829	2.6347	1.32193	0.756467
Nucleolar protein NOP5, putative OS=Plasmodium falciparum (isolate 3D7) GN=PF10_0085 PE=4 SV=1	Q8IJV7	53 kDa	3.4829	2.6347	1.32193	0.756467
Tudor staphylococcal nuclease OS=Plasmodium falciparum (isolate 3D7) GN=TSN PE=4 SV=1	Q8II01	129 kDa	3.4829	2.6347	1.32193	0.756467
Deoxyribodipyrimidine photolyase (Photoreactivating enzyme, DNA photolyase), putative OS=Plasmodium falciparum (isolate 3D7) GN=PFE0675c PE=4 SV=1	Q8I0W8	129 kDa	3.4829	2.6347	1.32193	0.756467
Uncharacterized protein OS=Plasmodium falciparum (isolate 3D7) GN=MAL13P1.296 PE=4 SV=1	C0H5J3	440 kDa	3.4829	2.6347	1.32193	0.756467
Alpha/beta hydrolase, putative OS=Plasmodium falciparum (isolate 3D7) GN=MAL7P1.178 PE=4 SV=1	C0H4Q4	78 kDa	3.4829	2.6347	1.32193	0.756467
Methionine--tRNA ligase, putative OS=Plasmodium falciparum (isolate 3D7) GN=PF10_0340 PE=4 SV=1	Q8IJ60	104 kDa	6.9658	5.2694	1.32193	0.756467
Alpha tubulin OS=Plasmodium falciparum (isolate 3D7) GN=PFI0180w PE=3 SV=1	Q6ZLZ9	50 kDa	6.9658	5.2694	1.32193	0.756467
Cluster of Alpha tubulin OS=Plasmodium falciparum (isolate 3D7) GN=PFI0180w PE=3 SV=1 (Q6ZLZ9)	Q6ZLZ9 [2]	50 kDa	6.9658	5.2694	1.32193	0.756467
Casein kinase II, alpha subunit, putative OS=Plasmodium falciparum (isolate 3D7) GN=PF11_0096 PE=4 SV=1	Q8IIR9	40 kDa	6.9658	5.2694	1.32193	0.756467
Conserved Plasmodium protein OS=Plasmodium falciparum (isolate 3D7) GN=PF11_0349 PE=4 SV=2	Q8II26	146 kDa	8.1268	6.1476	1.32195	0.75646
Eukaryotic translation initiation factor 3 subunit I OS=Plasmodium falciparum (isolate 3D7) GN=MAL7P1.81 PE=3 SV=1	Q8IBT2	37 kDa	8.1268	6.1476	1.32195	0.75646
Eukaryotic translation initiation factor 3 subunit A OS=Plasmodium falciparum (isolate 3D7) GN=PFL0625c PE=3 SV=1	Q8I5S6	166 kDa	8.1268	6.1476	1.32195	0.75646
Chaperonin, cpn60 OS=Plasmodium falciparum (isolate 3D7) GN=PFL1545c PE=3 SV=2	Q8I0V3	81 kDa	13.932	10.539	1.32195	0.75646
Lsm7 homologue, putative OS=Plasmodium falciparum (isolate 3D7) GN=PFL0460w PE=4 SV=1	Q8I5V6	12 kDa	4.6439	3.5129	1.32196	0.756455
40S ribosomal protein S26e, putative OS=Plasmodium falciparum (isolate 3D7) GN=PFB0830w PE=1 SV=1	O96258	13 kDa	4.6439	3.5129	1.32196	0.756455
Long-chain-fatty-acid--CoA ligase, putative OS=Plasmodium falciparum (isolate 3D7) GN=PFL1880w PE=4 SV=1	Q8I535	92 kDa	4.6439	3.5129	1.32196	0.756455
Myosin OS=Plasmodium falciparum (isolate 3D7) GN=MAL13P1.148 PE=4 SV=1	Q8IE50	250 kDa	4.6439	3.5129	1.32196	0.756455
Uncharacterized protein OS=Plasmodium falciparum (isolate 3D7) GN=MAL13P1.249 PE=4 SV=1	Q8IDK4	405 kDa	4.6439	3.5129	1.32196	0.756455
Eukaryotic translation initiation factor 3 subunit D OS=Plasmodium falciparum (isolate 3D7) GN=PF10_0077 PE=3 SV=1	Q8IJW4	63 kDa	10.449	7.9041	1.32197	0.756446
Uncharacterized protein OS=Plasmodium falciparum (isolate 3D7) GN=PF11_0055 PE=4 SV=1	Q8IIV8	49 kDa	15.093	11.417	1.32198	0.756443
60S ribosomal protein L13, putative OS=Plasmodium falciparum (isolate 3D7) GN=PF10_0043 PE=1 SV=1	Q8IJZ7	24 kDa	11.61	8.7823	1.32198	0.756443
Zinc transporter, putative OS=Plasmodium falciparum (isolate 3D7) GN=PF07_0065 PE=4 SV=1	Q8IBU1	63 kDa	1.161	0.87823	1.32198	0.756443
Uncharacterized protein OS=Plasmodium falciparum (isolate 3D7) GN=PF14_0138 PE=4 SV=2	Q8ILV5	29 kDa	1.161	0.87823	1.32198	0.756443
Putative uncharacterized protein OS=Plasmodium falciparum (isolate 3D7) GN=PFI0400c PE=4 SV=1	C0H526	36 kDa	1.161	0.87823	1.32198	0.756443
Zinc-finger, RAN binding protein, putative OS=Plasmodium falciparum (isolate 3D7) GN=PFD0405c PE=4 SV=2	Q9U0K3	42 kDa	1.161	0.87823	1.32198	0.756443
Cofilin/actin-depolymerizing factor homolog 1 OS=Plasmodium falciparum (isolate 3D7) GN=PFE0165w PE=1 SV=1	Q8I467	14 kDa	1.161	0.87823	1.32198	0.756443
Small heat shock protein, putative OS=Plasmodium falciparum (isolate 3D7) GN=PF13_0021 PE=3 SV=1	Q8IES0	25 kDa	1.161	0.87823	1.32198	0.756443
Conserved Plasmodium protein OS=Plasmodium falciparum (isolate 3D7) GN=PF10_0067 PE=4 SV=2	Q8IJX4	46 kDa	1.161	0.87823	1.32198	0.756443
Uncharacterized protein OS=Plasmodium falciparum (isolate 3D7) GN=PFF0090w PE=4 SV=1	C6KSL9	15 kDa	1.161	0.87823	1.32198	0.756443
L-lactate dehydrogenase OS=Plasmodium falciparum (isolate 3D7) GN=PfLDH PE=1 SV=1	Q76NM3	34 kDa	1.161	0.87823	1.32198	0.756443
FK506-binding protein (FKBP)-type peptidyl-propyl isomerase OS=Plasmodium falciparum (isolate 3D7) GN=FKBP35 PE=1 SV=1	Q8I4V8	35 kDa	1.161	0.87823	1.32198	0.756443
Nonclathrin coat protein zeta2-cop-related protein, putative OS=Plasmodium falciparum (isolate 3D7) GN=PFD0745c PE=4 SV=1	Q8I1T3	24 kDa	1.161	0.87823	1.32198	0.756443
Replication factor A-related protein, putative OS=Plasmodium falciparum (isolate 3D7) GN=PFI0235w PE=4 SV=1	Q8I3A1	56 kDa	1.161	0.87823	1.32198	0.756443
Pre-mRNA splicing factor, putative OS=Plasmodium falciparum (isolate 3D7) GN=PF10_0217 PE=4 SV=1	Q8IJI0	62 kDa	1.161	0.87823	1.32198	0.756443
Uncharacterized protein OS=Plasmodium falciparum (isolate 3D7) GN=PF07_0087 PE=4 SV=1	Q8IBP0	29 kDa	1.161	0.87823	1.32198	0.756443
Elongation factor 1-beta OS=Plasmodium falciparum (isolate 3D7) GN=PfEF-1beta PE=4 SV=1	Q8I320	32 kDa	1.161	0.87823	1.32198	0.756443
Pescadillo homolog OS=Plasmodium falciparum (isolate 3D7) GN=PF11_0090 PE=3 SV=1	Q8IIS5	77 kDa	1.161	0.87823	1.32198	0.756443
Putative uncharacterized protein OS=Plasmodium falciparum (isolate 3D7) GN=PFC0430w PE=4 SV=1	C0H469	138 kDa	1.161	0.87823	1.32198	0.756443
Histone H2B OS=Plasmodium falciparum (isolate 3D7) GN=PF07_0054 PE=3 SV=1	Q8IBV7	14 kDa	1.161	0.87823	1.32198	0.756443
Putative uncharacterized protein OS=Plasmodium falciparum (isolate 3D7) GN=PFI0285w PE=4 SV=1	Q8I391	140 kDa	1.161	0.87823	1.32198	0.756443
RING finger protein PFF0165c OS=Plasmodium falciparum (isolate 3D7) GN=PFF0165c PE=2 SV=1	Q6LFN2	132 kDa	1.161	0.87823	1.32198	0.756443
Conserved Plasmodium protein OS=Plasmodium falciparum (isolate 3D7) GN=PF10_0100 PE=4 SV=1	Q8IJU2	14 kDa	1.161	0.87823	1.32198	0.756443
Sybindin-like protein, putative OS=Plasmodium falciparum (isolate 3D7) GN=PFC0445w PE=4 SV=2	O77358	17 kDa	1.161	0.87823	1.32198	0.756443
Uncharacterized protein OS=Plasmodium falciparum (isolate 3D7) GN=PF14_0120 PE=4 SV=1	Q8ILX3	113 kDa	1.161	0.87823	1.32198	0.756443
Conserved Plasmodium protein OS=Plasmodium falciparum (isolate 3D7) GN=PF10_0104 PE=4 SV=1	Q8IJT8	26 kDa	1.161	0.87823	1.32198	0.756443
Replication factor C3 OS=Plasmodium falciparum (isolate 3D7) GN=PF14_0601 PE=4 SV=1	Q8IKK4	39 kDa	1.161	0.87823	1.32198	0.756443
Nuclear preribosomal assembly protein, putative OS=Plasmodium falciparum (isolate 3D7) GN=PF11_0259 PE=4 SV=1	Q8IIB5	30 kDa	1.161	0.87823	1.32198	0.756443
Uncharacterized protein OS=Plasmodium falciparum (isolate 3D7) GN=PF10_0277 PE=4 SV=1	Q8IJC1	38 kDa	1.161	0.87823	1.32198	0.756443
GTPase activating protein, GAP OS=Plasmodium falciparum (isolate 3D7) GN=PFI0195c PE=4 SV=1	Q8I3A9	50 kDa	1.161	0.87823	1.32198	0.756443
Coatomer delta subunit, putative OS=Plasmodium falciparum (isolate 3D7) GN=PF11_0359 PE=4 SV=1	Q8II16	57 kDa	1.161	0.87823	1.32198	0.756443
Uncharacterized protein OS=Plasmodium falciparum (isolate 3D7) GN=PF11_0482 PE=4 SV=1	Q8IHP7	159 kDa	1.161	0.87823	1.32198	0.756443
Uncharacterized protein OS=Plasmodium falciparum (isolate 3D7) GN=PF14_0186 PE=4 SV=2	Q8ILQ8	80 kDa	1.161	0.87823	1.32198	0.756443
Asparagine-tRNA ligase, putative OS=Plasmodium falciparum (isolate 3D7) GN=PFB0525w PE=3 SV=1	O96198	71 kDa	1.161	0.87823	1.32198	0.756443
Uncharacterized protein OS=Plasmodium falciparum (isolate 3D7) GN=PF11_0471 PE=4 SV=1	Q8IHQ8	73 kDa	1.161	0.87823	1.32198	0.756443
Uncharacterized protein OS=Plasmodium falciparum (isolate 3D7) GN=MAL7P1.126 PE=4 SV=1	Q8IBL4	145 kDa	1.161	0.87823	1.32198	0.756443
mRNA processing protein, putative OS=Plasmodium falciparum (isolate 3D7) GN=PFI1600w PE=4 SV=1	Q8I0W1	89 kDa	1.161	0.87823	1.32198	0.756443
Replication factor C subunit 1, putative OS=Plasmodium falciparum (isolate 3D7) GN=PFB0895c PE=4 SV=1	O96271	104 kDa	1.161	0.87823	1.32198	0.756443
Uncharacterized protein OS=Plasmodium falciparum (isolate 3D7) GN=MAL8P1.103 PE=4 SV=1	C0H4U0	71 kDa	1.161	0.87823	1.32198	0.756443
Adenosylhomocysteinase OS=Plasmodium falciparum (isolate 3D7) GN=PFE1050w PE=1 SV=2	P50250	54 kDa	1.161	0.87823	1.32198	0.756443
Reticulocyte binding protein 2 homolog b OS=Plasmodium falciparum (isolate 3D7) GN=Rh2b PE=3 SV=1	C0H5F4	374 kDa	1.161	0.87823	1.32198	0.756443
Cluster of Reticulocyte binding protein 2 homolog b OS=Plasmodium falciparum (isolate 3D7) GN=Rh2b PE=3 SV=1 (C0H5F4)	C0H5F4	374 kDa	1.161	0.87823	1.32198	0.756443
Uncharacterized protein OS=Plasmodium falciparum (isolate 3D7) GN=MAL8P1.127 PE=4 SV=1	C0H4S8	159 kDa	1.161	0.87823	1.32198	0.756443
Glutaminyl-tRNA synthetase, putative OS=Plasmodium falciparum (isolate 3D7) GN=PF13_0170 PE=3 SV=1	Q8IE10	109 kDa	1.161	0.87823	1.32198	0.756443
RNA (Uracil-5-)methyltransferase, putative OS=Plasmodium falciparum (isolate 3D7) GN=PF11_0348 PE=4 SV=2	Q8II27	102 kDa	1.161	0.87823	1.32198	0.756443
Phenylalanine--tRNA ligase, putative OS=Plasmodium falciparum (isolate 3D7) GN=PF11_0051 PE=4 SV=1	Q8IIW2	73 kDa	1.161	0.87823	1.32198	0.756443
60S ribosomal protein L23a, putative OS=Plasmodium falciparum (isolate 3D7) GN=PF13_0132 PE=1 SV=1	Q8IE82	22 kDa	1.161	0.87823	1.32198	0.756443
Leu/Phe-tRNA protein transferase, putative OS=Plasmodium falciparum (isolate 3D7) GN=PFB0585w PE=4 SV=1	O96210	43 kDa	1.161	0.87823	1.32198	0.756443
Uncharacterized protein PFC0810c OS=Plasmodium falciparum (isolate 3D7) GN=PFC0810c PE=3 SV=1	O77374	133 kDa	1.161	0.87823	1.32198	0.756443
Asparagine-rich antigen OS=Plasmodium falciparum (isolate 3D7) GN=PF11_0111 PE=4 SV=1	Q8IIQ7	174 kDa	1.161	0.87823	1.32198	0.756443
ABC transporter, putative OS=Plasmodium falciparum (isolate 3D7) GN=PFC0875w PE=4 SV=3	O97278	376 kDa	1.161	0.87823	1.32198	0.756443
Putative uncharacterized protein OS=Plasmodium falciparum (isolate 3D7) GN=PFI1120c PE=4 SV=1	C0H552	516 kDa	27.863	20.199	1.37942	0.72494
Putative uncharacterized protein OS=Plasmodium falciparum (isolate 3D7) GN=PFC1045c PE=4 SV=1	O97302	126 kDa	20.897	14.93	1.39967	0.714457
Uncharacterized protein OS=Plasmodium falciparum (isolate 3D7) GN=PFD1130w PE=4 SV=1	Q8IFM8	43 kDa	18.575	13.174	1.40997	0.709233
U4/U6 small nuclear ribonucleoprotein, putative OS=Plasmodium falciparum (isolate 3D7) GN=MAL13P1.45 PE=4 SV=1	Q8IEM1	86 kDa	15.093	10.539	1.43211	0.698271
14-3-3 protein, putative OS=Plasmodium falciparum (isolate 3D7) GN=MAL8P1.69 PE=3 SV=1	C0H4V6	30 kDa	38.312	26.347	1.45413	0.687696
60S ribosomal protein L10, putative OS=Plasmodium falciparum (isolate 3D7) GN=PF14_0141 PE=1 SV=1	Q8ILV2	25 kDa	12.771	8.7823	1.45417	0.687675
40S ribosomal protein S17, putative OS=Plasmodium falciparum (isolate 3D7) GN=PFL2055w PE=1 SV=1	Q8I502	16 kDa	11.61	7.9041	1.46886	0.680801
Uncharacterized protein OS=Plasmodium falciparum (isolate 3D7) GN=PFL0470w PE=3 SV=1	Q8I5V5	92 kDa	11.61	7.9041	1.46886	0.680801
Karyopherin beta OS=Plasmodium falciparum (isolate 3D7) GN=PFE1195w PE=4 SV=1	Q8I3M5	127 kDa	45.278	30.738	1.47303	0.678873
U5 small nuclear ribonuclear protein, putative OS=Plasmodium falciparum (isolate 3D7) GN=PF10_0041 PE=4 SV=1	Q8IJZ9	143 kDa	45.278	30.738	1.47303	0.678873
Uncharacterized protein OS=Plasmodium falciparum (isolate 3D7) GN=PF14_0657 PE=4 SV=1	Q8IKE8	97 kDa	24.38	15.808	1.54226	0.6484
Eukaryotic translation initiation factor 3 subunit G OS=Plasmodium falciparum (isolate 3D7) GN=MAL8P1.83 PE=3 SV=1	Q8IAZ3	31 kDa	8.1268	5.2694	1.54226	0.648398
DNA replication licensing factor MCM2 OS=Plasmodium falciparum (isolate 3D7) GN=PF14_0177 PE=3 SV=1	Q8ILR7	112 kDa	8.1268	5.2694	1.54226	0.648398
Uncharacterized protein OS=Plasmodium falciparum (isolate 3D7) GN=PF13_0245 PE=4 SV=1	Q8IDN2	71 kDa	6.9658	4.3912	1.58631	0.630394
HSP40, subfamily A, putative OS=Plasmodium falciparum (isolate 3D7) GN=PF14_0359 PE=4 SV=1	Q8IL88	48 kDa	6.9658	4.3912	1.58631	0.630394
40S ribosomal protein S12 OS=Plasmodium falciparum (isolate 3D7) GN=RPS12 PE=1 SV=1	O97249	15 kDa	6.9658	4.3912	1.58631	0.630394
40S ribosomal protein S11, putative OS=Plasmodium falciparum (isolate 3D7) GN=PFC0775w PE=1 SV=2	O77381	19 kDa	6.9658	4.3912	1.58631	0.630394
Uncharacterized protein OS=Plasmodium falciparum (isolate 3D7) GN=MAL7P1.119 PE=4 SV=1	Q8IBN1	88 kDa	37.151	22.834	1.627	0.614627
U5 small nuclear ribonucleoprotein-specific protein, putative OS=Plasmodium falciparum (isolate 3D7) GN=PFD1060w PE=4 SV=1	Q8IFP1	338 kDa	35.99	21.956	1.63919	0.610058
Cullin-like protein, putative OS=Plasmodium falciparum (isolate 3D7) GN=PFF1445c PE=3 SV=1	C6KTD3	136 kDa	17.414	10.539	1.65234	0.605203
40S ribosomal protein SA OS=Plasmodium falciparum (isolate 3D7) GN=PF10_0264 PE=1 SV=1	Q8IJD4	30 kDa	5.8048	3.5129	1.65242	0.605172
Nucleic acid binding protein, putative OS=Plasmodium falciparum (isolate 3D7) GN=MAL13P1.233 PE=4 SV=1	Q8IDN4	25 kDa	5.8048	3.5129	1.65242	0.605172
Uncharacterized protein PFL1235c OS=Plasmodium falciparum (isolate 3D7) GN=PFL1235c PE=3 SV=1	Q8I5G1	91 kDa	5.8048	3.5129	1.65242	0.605172
60S ribosomal protein L12, putative OS=Plasmodium falciparum (isolate 3D7) GN=PFE0850c PE=3 SV=2	Q8I3T8	18 kDa	18.575	10.539	1.7625	0.567376
Lsm3 homologue, putative OS=Plasmodium falciparum (isolate 3D7) GN=PF08_0049 PE=4 SV=1	C0H4W2	11 kDa	9.2877	5.2694	1.76257	0.567353
Transcription factor with AP2 domain(S), putative OS=Plasmodium falciparum (isolate 3D7) GN=PF11_0091 PE=4 SV=1	Q8IIS4	207 kDa	9.2877	5.2694	1.76257	0.567353
U6 snRNA-associated sm-like protein Lsm2, putative OS=Plasmodium falciparum (isolate 3D7) GN=PFE1020w PE=4 SV=1	Q8I3Q7	12 kDa	4.6439	2.6347	1.76259	0.567346
Cleavage and polyadenylation specificity factor protein, putative OS=Plasmodium falciparum (isolate 3D7) GN=PF14_0364 PE=4 SV=1	Q8IL83	101 kDa	4.6439	2.6347	1.76259	0.567346
Alpha-tubulin ii OS=Plasmodium falciparum (isolate 3D7) GN=PFD1050w PE=3 SV=1	Q8IFP3	50 kDa	4.6439	2.6347	1.76259	0.567346
Putative uncharacterized protein OS=Plasmodium falciparum (isolate 3D7) GN=PFA_0275c PE=4 SV=1	Q8I285	147 kDa	4.6439	2.6347	1.76259	0.567346
Ubiquitin Carboxyl-terminal Hydrolase-like zinc finger protein OS=Plasmodium falciparum (isolate 3D7) GN=PF13_0096 PE=4 SV=1	Q8I6Z8	75 kDa	12.771	7.0259	1.8177	0.550145
40S ribosomal protein S16, putative OS=Plasmodium falciparum (isolate 3D7) GN=PF08_0076 PE=1 SV=1	Q8IAX5	16 kDa	11.61	6.1476	1.88854	0.529509
40S ribosomal protein S7, putative OS=Plasmodium falciparum (isolate 3D7) GN=PF13_0014 PE=1 SV=1	Q8IET7	22 kDa	11.61	6.1476	1.88854	0.529509
60S ribosomal protein L13 OS=Plasmodium falciparum (isolate 3D7) GN=PF08_0075 PE=1 SV=1	Q8IAX6	25 kDa	11.61	6.1476	1.88854	0.529509
60S ribosomal protein L23, putative OS=Plasmodium falciparum (isolate 3D7) GN=PF13_0171 PE=1 SV=1	Q8IE09	15 kDa	18.575	9.6606	1.92276	0.520086
DNAJ protein, putative OS=Plasmodium falciparum (isolate 3D7) GN=PF14_0700 PE=4 SV=1	Q8IKA6	52 kDa	3.4829	1.7565	1.98286	0.504321
Calcyclin binding protein, putative OS=Plasmodium falciparum (isolate 3D7) GN=PFL1845c PE=4 SV=2	Q8I542	27 kDa	3.4829	1.7565	1.98286	0.504321
Small nuclear ribonucleoprotein, putative OS=Plasmodium falciparum (isolate 3D7) GN=MAL8P1.48 PE=4 SV=1	Q8IB57	10 kDa	3.4829	1.7565	1.98286	0.504321
Receptor for activated C kinase homolog, PfRACK OS=Plasmodium falciparum (isolate 3D7) GN=PfRACK PE=4 SV=1	Q8IBA0	36 kDa	3.4829	1.7565	1.98286	0.504321
Uncharacterized protein OS=Plasmodium falciparum (isolate 3D7) GN=PF13_0167 PE=4 SV=1	Q8IE15	49 kDa	3.4829	1.7565	1.98286	0.504321
Nucleolar GTP-binding protein 1, putative OS=Plasmodium falciparum (isolate 3D7) GN=PFF0625w PE=4 SV=1	C6KSX2	80 kDa	3.4829	1.7565	1.98286	0.504321
HAP protein OS=Plasmodium falciparum (isolate 3D7) GN=PF14_0078 PE=1 SV=1	Q8IM15	52 kDa	3.4829	1.7565	1.98286	0.504321
Uncharacterized protein OS=Plasmodium falciparum (isolate 3D7) GN=MAL13P1.75 PE=4 SV=1	Q8IEG8	66 kDa	3.4829	1.7565	1.98286	0.504321
60S ribosomal protein L11a, putative OS=Plasmodium falciparum (isolate 3D7) GN=PF07_0079 PE=1 SV=1	Q8IBQ6	20 kDa	3.4829	1.7565	1.98286	0.504321
60S ribosomal protein L18 OS=Plasmodium falciparum (isolate 3D7) GN=MAL13P1.209 PE=1 SV=1	C0H5G3	21 kDa	3.4829	1.7565	1.98286	0.504321
Pseudouridine synthase, putative OS=Plasmodium falciparum (isolate 3D7) GN=PF14_0174 PE=4 SV=1	Q8ILS0	53 kDa	6.9658	3.5129	1.98292	0.504307
Uncharacterized protein OS=Plasmodium falciparum (isolate 3D7) GN=PF14_0504 PE=4 SV=2	Q8IKU7	111 kDa	6.9658	3.5129	1.98292	0.504307
40S ribosomal protein S14, putative OS=Plasmodium falciparum (isolate 3D7) GN=PFE0810c PE=1 SV=1	Q8I3U6	16 kDa	10.449	5.2694	1.98296	0.504297
Tetratricopeptide repeat family protein, putative OS=Plasmodium falciparum (isolate 3D7) GN=PFI1060w PE=4 SV=1	Q8I2T7	198 kDa	10.449	5.2694	1.98296	0.504297
Small nuclear ribonucleoprotein, putative OS=Plasmodium falciparum (isolate 3D7) GN=PFB0865w PE=4 SV=1	O96265	12 kDa	12.771	6.1476	2.0774	0.481372
Uncharacterized protein OS=Plasmodium falciparum (isolate 3D7) GN=PF14_0101 PE=4 SV=1	Q8ILZ2	527 kDa	38.312	17.565	2.18116	0.458473
DEAD box helicase, UAP56 OS=Plasmodium falciparum (isolate 3D7) GN=UAP56 PE=4 SV=1	Q9TY94	52 kDa	5.8048	2.6347	2.20321	0.453883
Uncharacterized protein OS=Plasmodium falciparum (isolate 3D7) GN=PFE1040c PE=4 SV=1	Q8I3Q4	118 kDa	5.8048	2.6347	2.20321	0.453883
DNA replication licensing factor MCM4-related OS=Plasmodium falciparum (isolate 3D7) GN=PF13_0095 PE=3 SV=1	Q8IEE5	115 kDa	8.1268	3.5129	2.31342	0.432261
60S ribosomal protein L24, putative OS=Plasmodium falciparum (isolate 3D7) GN=PF13_0049 PE=1 SV=1	Q8IEM3	19 kDa	8.1268	3.5129	2.31342	0.432261
Peptidyl-prolyl cis-trans isomerase OS=Plasmodium falciparum (isolate 3D7) GN=PfCyP24 PE=3 SV=1	Q8I6S4	25 kDa	10.449	4.3912	2.37953	0.420251
Thioredoxin peroxidase 1 OS=Plasmodium falciparum (isolate 3D7) GN=TPx1 PE=4 SV=1	Q8IL80	22 kDa	10.449	4.3912	2.37953	0.420251
Pre-mRNA splicing factor, putative OS=Plasmodium falciparum (isolate 3D7) GN=PFD0450c PE=4 SV=1	C0H4A0	61 kDa	10.449	4.3912	2.37953	0.420251
40S ribosomal protein S15A, putative OS=Plasmodium falciparum (isolate 3D7) GN=PFC0735w PE=1 SV=1	O77395	15 kDa	10.449	4.3912	2.37953	0.420251
Protein phosphatase, putative OS=Plasmodium falciparum (isolate 3D7) GN=MAL8P1.108 PE=4 SV=1	Q8IAU0	35 kDa	12.771	5.2694	2.42362	0.412607
Importin subunit alpha OS=Plasmodium falciparum (isolate 3D7) GN=PF08_0087 PE=3 SV=1	Q8IAW0	61 kDa	17.414	7.0259	2.47854	0.403463
Actin, putative OS=Plasmodium falciparum (isolate 3D7) GN=PF11_0114 PE=3 SV=1	Q8IIQ4	44 kDa	4.6439	1.7565	2.64384	0.378238
Cleavage stimulation factor subunit 1-like protein, putative OS=Plasmodium falciparum (isolate 3D7) GN=PFF1000w PE=4 SV=1	C6KT45	76 kDa	4.6439	1.7565	2.64384	0.378238
Uncharacterized protein OS=Plasmodium falciparum (isolate 3D7) GN=PF13_0165 PE=4 SV=1	Q8IE18	68 kDa	4.6439	1.7565	2.64384	0.378238
Replication licensing factor, putative OS=Plasmodium falciparum (isolate 3D7) GN=PF13_0291 PE=3 SV=1	Q8IDF0	106 kDa	4.6439	1.7565	2.64384	0.378238
Ubiquitin-protein ligase, putative OS=Plasmodium falciparum (isolate 3D7) GN=PFC0845c PE=4 SV=3	O77367	12 kDa	2.3219	0.87823	2.64384	0.378238
Histone H2A OS=Plasmodium falciparum (isolate 3D7) GN=PFF0860c PE=3 SV=1	C6KT18	14 kDa	2.3219	0.87823	2.64384	0.378238
RNA binding protein, putative OS=Plasmodium falciparum (isolate 3D7) GN=PFI1435w PE=4 SV=1	C0H570	34 kDa	2.3219	0.87823	2.64384	0.378238
GrpE protein homolog OS=Plasmodium falciparum (isolate 3D7) GN=PF11_0258 PE=3 SV=2	Q8IIB6	35 kDa	2.3219	0.87823	2.64384	0.378238
Lysine decarboxylase-like protein, putative OS=Plasmodium falciparum (isolate 3D7) GN=PFD0670c PE=4 SV=1	Q8I1V0	39 kDa	2.3219	0.87823	2.64384	0.378238
Mannose-6-phosphate isomerase, putative OS=Plasmodium falciparum (isolate 3D7) GN=MAL8P1.156 PE=4 SV=1	Q8IAL6	118 kDa	2.3219	0.87823	2.64384	0.378238
Uncharacterized protein OS=Plasmodium falciparum (isolate 3D7) GN=PF13_0101 PE=4 SV=1	Q8IED3	215 kDa	2.3219	0.87823	2.64384	0.378238
Eukaryotic translation initiation factor 3 subunit K OS=Plasmodium falciparum (isolate 3D7) GN=PFC0441c PE=3 SV=1	Q9NFE6	28 kDa	2.3219	0.87823	2.64384	0.378238
Casein kinase II beta chain, putative OS=Plasmodium falciparum (isolate 3D7) GN=PF11_0048 PE=4 SV=1	Q8IIW5	28 kDa	2.3219	0.87823	2.64384	0.378238
Proliferating cell nuclear antigen OS=Plasmodium falciparum (isolate 3D7) GN=PCNA PE=3 SV=1	P61074	31 kDa	2.3219	0.87823	2.64384	0.378238
GTP cyclohydrolase I OS=Plasmodium falciparum (isolate 3D7) GN=PFL1155w PE=4 SV=1	Q8I5H7	46 kDa	2.3219	0.87823	2.64384	0.378238
Signal recognition particle, beta subunit, putative OS=Plasmodium falciparum (isolate 3D7) GN=PFL2245w PE=4 SV=1	Q8I4W4	31 kDa	2.3219	0.87823	2.64384	0.378238
Uncharacterized protein OS=Plasmodium falciparum (isolate 3D7) GN=PFL0105w PE=4 SV=1	Q8I624	47 kDa	2.3219	0.87823	2.64384	0.378238
Uncharacterized protein OS=Plasmodium falciparum (isolate 3D7) GN=PFL2015w PE=4 SV=1	Q8I510	80 kDa	2.3219	0.87823	2.64384	0.378238
ATP-dependent RNA Helicase, putative OS=Plasmodium falciparum (isolate 3D7) GN=PFC0915w PE=3 SV=1	O97285	49 kDa	2.3219	0.87823	2.64384	0.378238
Putative uncharacterized protein OS=Plasmodium falciparum (isolate 3D7) GN=PFA_0255c PE=4 SV=1	Q8I289	67 kDa	2.3219	0.87823	2.64384	0.378238
AAA family ATPase, putative OS=Plasmodium falciparum (isolate 3D7) GN=PF14_0126 PE=3 SV=1	Q8ILW7	143 kDa	2.3219	0.87823	2.64384	0.378238
Flap endonuclease 1 OS=Plasmodium falciparum (isolate 3D7) GN=FEN1 PE=3 SV=1	Q7K734	77 kDa	2.3219	0.87823	2.64384	0.378238
Inosine-5'-monophosphate dehydrogenase OS=Plasmodium falciparum (isolate 3D7) GN=PFI1020c PE=3 SV=1	Q8I2U5	56 kDa	2.3219	0.87823	2.64384	0.378238
40S ribosomal protein S23, putative OS=Plasmodium falciparum (isolate 3D7) GN=PFC0290w PE=1 SV=1	O97248	16 kDa	6.9658	2.6347	2.64387	0.378234
Histidine triad protein, putative OS=Plasmodium falciparum (isolate 3D7) GN=PF14_0349 PE=4 SV=1	Q8IL97	24 kDa	22.058	7.9041	2.7907	0.358333
Serine/threonine protein kinase OS=Plasmodium falciparum (isolate 3D7) GN=PfTKL-3 PE=4 SV=1	Q8IDK6	213 kDa	13.932	4.3912	3.17271	0.315188
Putative uncharacterized protein OS=Plasmodium falciparum (isolate 3D7) GN=PFC1060c PE=4 SV=1	O97303	83 kDa	5.8048	1.7565	3.30475	0.302594
RNA binding protein, putative OS=Plasmodium falciparum (isolate 3D7) GN=PFF0250w PE=4 SV=1	C6KSP9	86 kDa	9.2877	2.6347	3.52515	0.283676
Carbamoyl phosphate synthetase OS=Plasmodium falciparum (isolate 3D7) GN=cpsSII PE=4 SV=1	Q8IEN3	273 kDa	9.2877	2.6347	3.52515	0.283676
eIF2A OS=Plasmodium falciparum (isolate 3D7) GN=PF14_0360 PE=4 SV=1	Q8IL87	77 kDa	6.9658	1.7565	3.96573	0.252161
Small nuclear ribonucleoprotein, putative OS=Plasmodium falciparum (isolate 3D7) GN=MAL13P1.253 PE=4 SV=1	Q8IDJ7	11 kDa	3.4829	0.87823	3.96582	0.252155
Putative uncharacterized protein OS=Plasmodium falciparum (isolate 3D7) GN=PFC0085c PE=4 SV=2	O97336	37 kDa	3.4829	0.87823	3.96582	0.252155
Phosphoribosylpyrophosphate synthetase OS=Plasmodium falciparum (isolate 3D7) GN=PF13_0143 PE=4 SV=1	Q8IE67	49 kDa	3.4829	0.87823	3.96582	0.252155
RNA guanylyltransferase OS=Plasmodium falciparum (isolate 3D7) GN=Pgt1 PE=4 SV=1	Q8I720	61 kDa	3.4829	0.87823	3.96582	0.252155
DNA-binding chaperone, putative OS=Plasmodium falciparum (isolate 3D7) GN=PFL0815w PE=4 SV=1	Q8I5N9	111 kDa	3.4829	0.87823	3.96582	0.252155
RNA binding protein, putative OS=Plasmodium falciparum (isolate 3D7) GN=PFI0820c PE=4 SV=1	Q8I2Y5	45 kDa	3.4829	0.87823	3.96582	0.252155
Uncharacterized protein OS=Plasmodium falciparum (isolate 3D7) GN=PF14_0538 PE=4 SV=1	Q8IKR4	283 kDa	3.4829	0.87823	3.96582	0.252155
Uncharacterized protein OS=Plasmodium falciparum (isolate 3D7) GN=PF07_0082 PE=4 SV=1	Q8IBQ3	403 kDa	3.4829	0.87823	3.96582	0.252155
MORN repeat protein, putative OS=Plasmodium falciparum (isolate 3D7) GN=PFE0560c PE=4 SV=1	Q8I3Z3	168 kDa	11.61	2.6347	4.40657	0.226934
Casein kinase 1, PfCK1 OS=Plasmodium falciparum (isolate 3D7) GN=PfCK1 PE=3 SV=1	C6S3F7-1	38 kDa	9.2877	1.7565	5.28762	0.189121
Lsm4 homologue, putative OS=Plasmodium falciparum (isolate 3D7) GN=PF11_0524 PE=4 SV=2	Q8IIT3	14 kDa	4.6439	0.87823	5.28779	0.189115
Small nuclear ribonucleoprotein D1, putative OS=Plasmodium falciparum (isolate 3D7) GN=PF11_0266 PE=4 SV=1	Q8IIA8	14 kDa	4.6439	0.87823	5.28779	0.189115
Uncharacterized protein OS=Plasmodium falciparum (isolate 3D7) GN=MAL7P1.111 PE=4 SV=1	Q8IBP2	32 kDa	12.771	1.7565	7.27071	0.137538
Translationally-controlled tumor protein homolog OS=Plasmodium falciparum (isolate 3D7) GN=TCTP PE=1 SV=1	Q8I3Z5	20 kDa	1.161	0	#DIV/0!	0
RNA binding protein, putative OS=Plasmodium falciparum (isolate 3D7) GN=MAL8P1.71 PE=4 SV=1	C0H4V5	45 kDa	1.161	0	#DIV/0!	0
DNA primase small subunit OS=Plasmodium falciparum (isolate 3D7) GN=PF14_0366 PE=3 SV=1	Q7KQM1	53 kDa	1.161	0	#DIV/0!	0
Ribonucleotide reductase small subunit OS=Plasmodium falciparum (isolate 3D7) GN=PF14_0053 PE=4 SV=1	Q8IM38	41 kDa	1.161	0	#DIV/0!	0
Apurinic/apyrimidinic endonuclease Apn1 OS=Plasmodium falciparum (isolate 3D7) GN=apn1 PE=3 SV=1	Q8IE02	70 kDa	1.161	0	#DIV/0!	0
Citrate synthase OS=Plasmodium falciparum (isolate 3D7) GN=PF10_0218 PE=3 SV=1	Q8I6U7	65 kDa	1.161	0	#DIV/0!	0
BSD domain, putative OS=Plasmodium falciparum (isolate 3D7) GN=PFI0730w PE=4 SV=1	Q8I303	84 kDa	1.161	0	#DIV/0!	0
Signal recognition particle SRP19, putative OS=Plasmodium falciparum (isolate 3D7) GN=PFL0785c PE=4 SV=1	Q8I5P4	18 kDa	1.161	0	#DIV/0!	0
Ribosomal protein L29, putative OS=Plasmodium falciparum (isolate 3D7) GN=PF14_0575a PE=1 SV=1	C6S3J6	8 kDa	1.161	0	#DIV/0!	0
Tryptophan--tRNA ligase, putative OS=Plasmodium falciparum (isolate 3D7) GN=PF13_0205 PE=1 SV=1	Q8IDW3	73 kDa	1.161	0	#DIV/0!	0
Vacuolar ATP synthase subunit E, putative OS=Plasmodium falciparum (isolate 3D7) GN=PFI1670c PE=3 SV=2	Q8I2H3	27 kDa	1.161	0	#DIV/0!	0
PfGCN20 OS=Plasmodium falciparum (isolate 3D7) GN=PF11_0225 PE=3 SV=1	Q8IIE9	95 kDa	1.161	0	#DIV/0!	0
Conserved Plasmodium protein OS=Plasmodium falciparum (isolate 3D7) GN=PF11_0332 PE=4 SV=1	Q8II42	32 kDa	1.161	0	#DIV/0!	0
DNA-directed RNA polymerase 2, putative OS=Plasmodium falciparum (isolate 3D7) GN=PF13_0341 PE=3 SV=1	Q8ID59	24 kDa	1.161	0	#DIV/0!	0
Nucleolus BRIX protein, putative OS=Plasmodium falciparum (isolate 3D7) GN=PF07_0122 PE=4 SV=1	Q8IBG5	50 kDa	1.161	0	#DIV/0!	0
tRNA-splicing ligase RtcB homolog OS=Plasmodium falciparum (isolate 3D7) GN=PF11_0068 PE=3 SV=1	Q8IIU6	56 kDa	1.161	0	#DIV/0!	0
Transcriptional regulator, putative OS=Plasmodium falciparum (isolate 3D7) GN=PFE0870w PE=4 SV=1	Q8I3T4	133 kDa	1.161	0	#DIV/0!	0
Uncharacterized protein OS=Plasmodium falciparum (isolate 3D7) GN=PFF0685c PE=4 SV=1	C6KSY3	108 kDa	1.161	0	#DIV/0!	0
Polyadenylate-binding protein, putative OS=Plasmodium falciparum (isolate 3D7) GN=MAL13P1.303 PE=4 SV=1	C0H5J5	48 kDa	1.161	0	#DIV/0!	0
Replication factor C, subunit 2 OS=Plasmodium falciparum (isolate 3D7) GN=PFB0840w PE=4 SV=1	O96260	38 kDa	1.161	0	#DIV/0!	0
Protein disulfide isomerase OS=Plasmodium falciparum (isolate 3D7) GN=PfPDI-9 PE=4 SV=1	Q8I2V9	61 kDa	1.161	0	#DIV/0!	0
Leucine-rich repeat protein 2, LRR2 OS=Plasmodium falciparum (isolate 3D7) GN=PF14_0496 PE=4 SV=1	Q8IKV5	40 kDa	1.161	0	#DIV/0!	0
T-complex protein 1, putative OS=Plasmodium falciparum (isolate 3D7) GN=PFB0635w PE=3 SV=3	O96220	61 kDa	1.161	0	#DIV/0!	0
Surface protein, Pf113 OS=Plasmodium falciparum (isolate 3D7) GN=Pf113 PE=4 SV=1	Q8ILP3	113 kDa	1.161	0	#DIV/0!	0
Structural maintenance of chromosome protein, putative OS=Plasmodium falciparum (isolate 3D7) GN=PF11_0317 PE=4 SV=1	Q8II57	215 kDa	1.161	0	#DIV/0!	0
Hypoxanthine phosphoribosyltransferase OS=Plasmodium falciparum (isolate 3D7) GN=PF10_0121 PE=4 SV=1	Q8IJS1	26 kDa	1.161	0	#DIV/0!	0
DIM1 protein homolog, putative OS=Plasmodium falciparum (isolate 3D7) GN=PFL1520w PE=4 SV=1	Q8I5A5	17 kDa	1.161	0	#DIV/0!	0
SNARE protein, putative OS=Plasmodium falciparum (isolate 3D7) GN=PfYkt6.2 PE=4 SV=1	C0H5D3	26 kDa	1.161	0	#DIV/0!	0
26S proteasome regulatory subunit, putative OS=Plasmodium falciparum (isolate 3D7) GN=PFI0630w PE=4 SV=1	Q8I323	39 kDa	1.161	0	#DIV/0!	0
Conserved Plasmodium protein OS=Plasmodium falciparum (isolate 3D7) GN=PF11_0069 PE=4 SV=2	Q8IIU5	31 kDa	1.161	0	#DIV/0!	0
Uncharacterized protein OS=Plasmodium falciparum (isolate 3D7) GN=PF10_0321 PE=4 SV=1	Q8IJ78	67 kDa	1.161	0	#DIV/0!	0
Uncharacterized protein OS=Plasmodium falciparum (isolate 3D7) GN=MAL7P1.207 PE=4 SV=1	C0H4L9	257 kDa	1.161	0	#DIV/0!	0
Oxidoreductase, short-chain dehydrogenase family, putative OS=Plasmodium falciparum (isolate 3D7) GN=PFF1265w PE=4 SV=1	C6KT97	45 kDa	1.161	0	#DIV/0!	0
Moving junction protein OS=Plasmodium falciparum (isolate 3D7) GN=RON4 PE=4 SV=2	Q8IIK5	136 kDa	1.161	0	#DIV/0!	0
Transcription elongation factor s-II, putative OS=Plasmodium falciparum (isolate 3D7) GN=PF07_0057 PE=4 SV=1	Q8IBV2	47 kDa	1.161	0	#DIV/0!	0
RAP protein, putative OS=Plasmodium falciparum (isolate 3D7) GN=MAL7P1.23 PE=4 SV=1	Q8IC11	142 kDa	1.161	0	#DIV/0!	0
Chromosome condensation protein, putative OS=Plasmodium falciparum (isolate 3D7) GN=PFE0450w PE=4 SV=1	Q8I413	202 kDa	1.161	0	#DIV/0!	0
Erythrocyte membrane protein 1, PfEMP1 OS=Plasmodium falciparum (isolate 3D7) GN=VAR PE=4 SV=1	C0H4I1	256 kDa	1.161	0	#DIV/0!	0
RNA binding protein, putative OS=Plasmodium falciparum (isolate 3D7) GN=PF08_0086 PE=4 SV=1	Q8IAW1	117 kDa	1.161	0	#DIV/0!	0
Uncharacterized protein OS=Plasmodium falciparum (isolate 3D7) GN=PFF0220w PE=4 SV=1	C6KSP3	334 kDa	1.161	0	#DIV/0!	0
Putative uncharacterized protein OS=Plasmodium falciparum (isolate 3D7) GN=PFC0220w PE=4 SV=2	O97234	179 kDa	1.161	0	#DIV/0!	0
Phosphatidylinositol-4-phosphate-5-kinase OS=Plasmodium falciparum (isolate 3D7) GN=PfPIP5K/NCS PE=4 SV=1	Q8I239	200 kDa	1.161	0	#DIV/0!	0
Minichromosome maintenance protein, putative OS=Plasmodium falciparum (isolate 3D7) GN=PFL0560c PE=3 SV=2	Q8I5T7	133 kDa	1.161	0	#DIV/0!	0
Uncharacterized protein OS=Plasmodium falciparum (isolate 3D7) GN=PF11_0078 PE=4 SV=1	Q8IIT6	120 kDa	1.161	0	#DIV/0!	0
Protein kinase PK4 OS=Plasmodium falciparum (isolate 3D7) GN=PfPK4 PE=4 SV=1	C6KTB8	364 kDa	1.161	0	#DIV/0!	0
U6 snRNA-associated Sm-like protein, putative OS=Plasmodium falciparum (isolate 3D7) GN=MAL8P1.9 PE=4 SV=1	C0H4Y9	11 kDa	1.161	0	#DIV/0!	0
Uncharacterized protein OS=Plasmodium falciparum (isolate 3D7) GN=PFE0500c PE=4 SV=1	Q8I403	298 kDa	1.161	0	#DIV/0!	0
Diacylglycerol kinase, putative OS=Plasmodium falciparum (isolate 3D7) GN=PF14_0681 PE=4 SV=2	Q8IKC5	58 kDa	1.161	0	#DIV/0!	0
Uncharacterized protein OS=Plasmodium falciparum (isolate 3D7) GN=PF08_0114 PE=4 SV=1	C0H4S4	308 kDa	1.161	0	#DIV/0!	0
Beta adaptin protein, putative OS=Plasmodium falciparum (isolate 3D7) GN=PFE1400c PE=4 SV=2	Q8I3I6	106 kDa	1.161	0	#DIV/0!	0
Uncharacterized protein OS=Plasmodium falciparum (isolate 3D7) GN=MAL13P1.39 PE=4 SV=1	C0H5A6	738 kDa	1.161	0	#DIV/0!	0
Uncharacterized protein OS=Plasmodium falciparum (isolate 3D7) GN=MAL13P1.26 PE=4 SV=1	C0H5A0	419 kDa	1.161	0	#DIV/0!	0
Uncharacterized protein OS=Plasmodium falciparum (isolate 3D7) GN=PF14_0084 PE=4 SV=2	Q8IM09	852 kDa	1.161	0	#DIV/0!	0
Uncharacterized protein OS=Plasmodium falciparum (isolate 3D7) GN=PFE1120w PE=4 SV=1	C0H4F8	1117 kDa	1.161	0	#DIV/0!	0
DNAJ protein, putative OS=Plasmodium falciparum (isolate 3D7) GN=PF08_0032 PE=4 SV=1	Q8IB72	77 kDa	2.3219	0	#DIV/0!	0
Glycylpeptide N-tetradecanoyltransferase OS=Plasmodium falciparum (isolate 3D7) GN=PF14_0127 PE=3 SV=1	Q8ILW6	48 kDa	2.3219	0	#DIV/0!	0
AP endonuclease (DNA-[apurinic or apyrimidinic site] lyase), putative OS=Plasmodium falciparum (isolate 3D7) GN=PFC0250c PE=4 SV=2	O97240	72 kDa	2.3219	0	#DIV/0!	0
Merozoite Surface Protein 7, MSP7 OS=Plasmodium falciparum (isolate 3D7) GN=MSP7 PE=4 SV=1	Q8IDX8	41 kDa	2.3219	0	#DIV/0!	0
DNA-directed RNA polymerase OS=Plasmodium falciparum (isolate 3D7) GN=PFL0330c PE=3 SV=1	Q8I5X9	167 kDa	2.3219	0	#DIV/0!	0
RNAse L inhibitor protein, putative OS=Plasmodium falciparum (isolate 3D7) GN=MAL13P1.344 PE=3 SV=1	Q8I6Z4	70 kDa	2.3219	0	#DIV/0!	0
RNA binding protein, putative OS=Plasmodium falciparum (isolate 3D7) GN=PFI1175c PE=4 SV=1	Q8I2R8	23 kDa	3.4829	0	#DIV/0!	0
Glycerol-3-phosphate dehydrogenase [NAD(+)] OS=Plasmodium falciparum (isolate 3D7) GN=PFL0780w PE=1 SV=1	Q8I5P5	41 kDa	4.6439	0	#DIV/0!	0
DNA replication licensing factor, putative OS=Plasmodium falciparum (isolate 3D7) GN=PFD0790c PE=3 SV=1	Q8I1S4	171 kDa	4.6439	0	#DIV/0!	0
26s proteasome subunit p55, putative OS=Plasmodium falciparum (isolate 3D7) GN=PF10_0174 PE=4 SV=1	Q8IJM0	55 kDa	0	4.3912	0	N/A
Sexual stage-specific protein OS=Plasmodium falciparum (isolate 3D7) GN=PFD0310w PE=4 SV=1	Q6ZMA7	17 kDa	0	3.5129	0	N/A
Uncharacterized protein OS=Plasmodium falciparum (isolate 3D7) GN=PF13_0154 PE=4 SV=1	Q8IE43	39 kDa	0	2.6347	0	N/A
Heat shock protein hslv OS=Plasmodium falciparum (isolate 3D7) GN=HslV PE=4 SV=2	Q8I5B6	23 kDa	0	2.6347	0	N/A
RuvB DNA helicase, putative OS=Plasmodium falciparum (isolate 3D7) GN=PF11_0071 PE=4 SV=1	Q8IIU3	53 kDa	0	2.6347	0	N/A
Lsm6 homologue, putative OS=Plasmodium falciparum (isolate 3D7) GN=PF13_0142 PE=4 SV=1	Q8IE68	9 kDa	0	2.6347	0	N/A
Coatomer epsilon subunit, putative OS=Plasmodium falciparum (isolate 3D7) GN=MAL8P1.121:exon:1 PE=4 SV=1	C0H4T1	33 kDa	0	2.6347	0	N/A
ADP/ATP transporter on adenylate translocase OS=Plasmodium falciparum (isolate 3D7) GN=PF10_0366 PE=3 SV=1	Q8IJ34	34 kDa	0	2.6347	0	N/A
Conserved Plasmodium protein OS=Plasmodium falciparum (isolate 3D7) GN=PFL1760w PE=4 SV=2	Q8I559	73 kDa	0	2.6347	0	N/A
Isocitrate dehydrogenase [NADP] OS=Plasmodium falciparum (isolate 3D7) GN=PF13_0242 PE=3 SV=1	Q8I6T2	54 kDa	0	2.6347	0	N/A
Uncharacterized protein OS=Plasmodium falciparum (isolate 3D7) GN=PFD0940w PE=4 SV=1	Q8I1P3	296 kDa	0	2.6347	0	N/A
Uncharacterized protein PFB0460c OS=Plasmodium falciparum (isolate 3D7) GN=PFB0460c PE=3 SV=1	O96185	308 kDa	0	2.6347	0	N/A
Uncharacterized protein OS=Plasmodium falciparum (isolate 3D7) GN=MAL8P1.77 PE=4 SV=1	C0H4V0	17 kDa	0	1.7565	0	N/A
SNAP protein (Soluble N-ethylmaleimide-sensitive factor Attachment Protein), putative OS=Plasmodium falciparum (isolate 3D7) GN=PFE0445c PE=4 SV=1	Q8I0X0	35 kDa	0	1.7565	0	N/A
Sedlin, putative OS=Plasmodium falciparum (isolate 3D7) GN=PF13_0174 PE=4 SV=1	Q8IE05	19 kDa	0	1.7565	0	N/A
26S proteasome regulatory subunit S14, putative OS=Plasmodium falciparum (isolate 3D7) GN=PFC0520w PE=4 SV=1	O77345	35 kDa	0	1.7565	0	N/A
Skeleton-binding protein 1 OS=Plasmodium falciparum (isolate 3D7) GN=PfSBP1 PE=4 SV=1	Q8I487	36 kDa	0	1.7565	0	N/A
Nucleotide binding protein, putative OS=Plasmodium falciparum (isolate 3D7) GN=PFI0525w PE=4 SV=1	Q8I344	51 kDa	0	1.7565	0	N/A
Uncharacterized protein OS=Plasmodium falciparum (isolate 3D7) GN=MAL8P1.62 PE=4 SV=1	Q8IB31	32 kDa	0	1.7565	0	N/A
Putative uncharacterized protein OS=Plasmodium falciparum (isolate 3D7) GN=PFI1270w PE=4 SV=1	Q8I2Q0	25 kDa	0	1.7565	0	N/A
Acyl-coA synthetase, PfACS5 OS=Plasmodium falciparum (isolate 3D7) GN=PfACS5 PE=4 SV=1	Q8I6Z1	93 kDa	0	1.7565	0	N/A
Replication factor C subunit 5, putative OS=Plasmodium falciparum (isolate 3D7) GN=PF11_0117 PE=4 SV=1	Q8IIQ1	40 kDa	0	1.7565	0	N/A
Microtubule-associated protein ytm1 homologue, putative OS=Plasmodium falciparum (isolate 3D7) GN=PFF1480w PE=4 SV=1	C6KTE0	59 kDa	0	1.7565	0	N/A
Membrane associated histidine-rich protein, MAHRP-1 OS=Plasmodium falciparum (isolate 3D7) GN=MAHRP1 PE=4 SV=1	C0H5L9	29 kDa	0	1.7565	0	N/A
T-complex protein 1 subunit gamma OS=Plasmodium falciparum (isolate 3D7) GN=PFL1425w PE=3 SV=1	Q8I5C4	61 kDa	0	1.7565	0	N/A
Uncharacterized protein OS=Plasmodium falciparum (isolate 3D7) GN=PF14_0191 PE=4 SV=1	Q8ILQ3	60 kDa	0	1.7565	0	N/A
Structure specific recognition protein OS=Plasmodium falciparum (isolate 3D7) GN=PF14_0393 PE=4 SV=1	Q8IL56	59 kDa	0	1.7565	0	N/A
ER lumen protein retaining receptor 1, putative OS=Plasmodium falciparum (isolate 3D7) GN=MAL13P1.163 PE=4 SV=1	Q8IE22	33 kDa	0	1.7565	0	N/A
Subtilisin-like protease 1 OS=Plasmodium falciparum (isolate 3D7) GN=PfSUB1 PE=1 SV=1	Q8I0V0	78 kDa	0	1.7565	0	N/A
Protein SEY1 homolog OS=Plasmodium falciparum (isolate 3D7) GN=PF14_0159 PE=3 SV=2	Q8ILT5	111 kDa	0	1.7565	0	N/A
Vacuolar ATP synthase subunit b OS=Plasmodium falciparum (isolate 3D7) GN=PFD0305c PE=3 SV=1	Q6ZMA8	56 kDa	0	1.7565	0	N/A
Glycerol-3-phosphate dehydrogenase OS=Plasmodium falciparum (isolate 3D7) GN=PFC0275w PE=3 SV=1	O97245	75 kDa	0	1.7565	0	N/A
Sec62, putative OS=Plasmodium falciparum (isolate 3D7) GN=PF14_0361 PE=4 SV=2	Q8IL86	44 kDa	0	1.7565	0	N/A
Apical membrane antigen 1 OS=Plasmodium falciparum (isolate 3D7) GN=PF11_0344 PE=1 SV=1	Q7KQK5	72 kDa	0	1.7565	0	N/A
PfRab18, GTPase OS=Plasmodium falciparum (isolate 3D7) GN=rab18 PE=3 SV=1	Q7K6B0	23 kDa	0	1.7565	0	N/A
DNA-directed RNA polymerase I, putative OS=Plasmodium falciparum (isolate 3D7) GN=PF11_0445 PE=4 SV=1	Q8IHT3	39 kDa	0	1.7565	0	N/A
Uncharacterized protein OS=Plasmodium falciparum (isolate 3D7) GN=PF14_0152 PE=4 SV=1	Q8ILU2	179 kDa	0	1.7565	0	N/A
Ubiquitin carboxyl-terminal hydrolase OS=Plasmodium falciparum (isolate 3D7) GN=PFE0835w PE=3 SV=1	Q8I3U1	156 kDa	0	1.7565	0	N/A
Uncharacterized protein OS=Plasmodium falciparum (isolate 3D7) GN=PFD0795w PE=4 SV=1	C0H4A7	147 kDa	0	1.7565	0	N/A
Chaperone, putative OS=Plasmodium falciparum (isolate 3D7) GN=PFF0430w PE=3 SV=1	C6KST5	62 kDa	0	1.7565	0	N/A
Uncharacterized protein OS=Plasmodium falciparum (isolate 3D7) GN=MAL8P1.143 PE=4 SV=1	Q8IAN6	194 kDa	0	1.7565	0	N/A
Rab2, GTPase OS=Plasmodium falciparum (isolate 3D7) GN=Rab2 PE=3 SV=1	Q8I5A9	24 kDa	0	1.7565	0	N/A
Serine/Threonine protein kinase, FIKK family OS=Plasmodium falciparum (isolate 3D7) GN=PfTSTK0 PE=4 SV=1	C0H4R8	172 kDa	0	1.7565	0	N/A
Histidine--tRNA ligase, putative OS=Plasmodium falciparum (isolate 3D7) GN=PF14_0428 PE=3 SV=1	Q8IL22	134 kDa	0	1.7565	0	N/A
Putative uncharacterized protein OS=Plasmodium falciparum (isolate 3D7) GN=PFA_0195w PE=4 SV=1	Q8I2A1	68 kDa	0	1.7565	0	N/A
Clathrin heavy chain OS=Plasmodium falciparum (isolate 3D7) GN=PFL0930w PE=3 SV=1	Q8I5L6	233 kDa	0	1.7565	0	N/A
Conserved Plasmodium protein OS=Plasmodium falciparum (isolate 3D7) GN=PF10_0246 PE=4 SV=2	Q8IJF2	109 kDa	0	1.7565	0	N/A
Phosphatase, putative OS=Plasmodium falciparum (isolate 3D7) GN=PF14_0614 PE=4 SV=2	Q8IKJ1	170 kDa	0	1.7565	0	N/A
Asparagine-rich protein OS=Plasmodium falciparum (isolate 3D7) GN=MAL13P1.63 PE=4 SV=1	C0H5B1	147 kDa	0	1.7565	0	N/A
Clp1-related protein, putative OS=Plasmodium falciparum (isolate 3D7) GN=PF08_0040 PE=4 SV=1	Q8IB50	79 kDa	0	1.7565	0	N/A
Ubiquitin transferase, putative OS=Plasmodium falciparum (isolate 3D7) GN=MAL7P1.19 PE=4 SV=1	C0H4K6	460 kDa	0	1.7565	0	N/A
Transportin OS=Plasmodium falciparum (isolate 3D7) GN=PFF1345w PE=4 SV=1	C6KTB3	133 kDa	0	1.7565	0	N/A
O-sialoglycoprotein endopeptidase, putative OS=Plasmodium falciparum (isolate 3D7) GN=MAL7P1.26 PE=4 SV=1	Q8IC06	27 kDa	0	0.87823	0	N/A
RNA polymerase subunit 8c, putative OS=Plasmodium falciparum (isolate 3D7) GN=PFL0665c PE=4 SV=1	Q8I5R8	17 kDa	0	0.87823	0	N/A
Centrin-2 OS=Plasmodium falciparum (isolate 3D7) GN=CEN2 PE=4 SV=1	Q8IL07	19 kDa	0	0.87823	0	N/A
Early transcribed membrane protein 14.1, etramp14.1 OS=Plasmodium falciparum (isolate 3D7) GN=etramp14.1 PE=4 SV=1	Q7KQM5	11 kDa	0	0.87823	0	N/A
Early transcribed membrane protein 5, ETRAMP5 OS=Plasmodium falciparum (isolate 3D7) GN=ETRAMP5 PE=4 SV=1	Q8I3F3	19 kDa	0	0.87823	0	N/A
Uncharacterized protein OS=Plasmodium falciparum (isolate 3D7) GN=PFD0720w PE=4 SV=1	C0H4A5	31 kDa	0	0.87823	0	N/A
Bacterial histone-like protein OS=Plasmodium falciparum (isolate 3D7) GN=PfHU PE=4 SV=1	Q8I3A2	23 kDa	0	0.87823	0	N/A
Uncharacterized protein OS=Plasmodium falciparum (isolate 3D7) GN=PF13_0076 PE=4 SV=1	Q8IEI6	37 kDa	0	0.87823	0	N/A
Putative uncharacterized protein OS=Plasmodium falciparum (isolate 3D7) GN=PFC0911c PE=4 SV=1	Q9NFA1	16 kDa	0	0.87823	0	N/A
Uracil-DNA glycosylase OS=Plasmodium falciparum (isolate 3D7) GN=PF14_0148 PE=3 SV=1	Q8ILU6	37 kDa	0	0.87823	0	N/A
Transcription factor, putative OS=Plasmodium falciparum (isolate 3D7) GN=PF10_0293 PE=3 SV=1	Q8IJA5	15 kDa	0	0.87823	0	N/A
Conserved Plasmodium protein OS=Plasmodium falciparum (isolate 3D7) GN=PFB0490c PE=4 SV=1	O96191	33 kDa	0	0.87823	0	N/A
p23 co-chaperone, putative OS=Plasmodium falciparum (isolate 3D7) GN=SBA1 PE=4 SV=2	Q8IKU1	30 kDa	0	0.87823	0	N/A
Histone H2A OS=Plasmodium falciparum (isolate 3D7) GN=PFC0920w PE=3 SV=1	O97320	16 kDa	0	0.87823	0	N/A
Uncharacterized protein OS=Plasmodium falciparum (isolate 3D7) GN=PF11_0205 PE=4 SV=1	Q8IIG9	24 kDa	0	0.87823	0	N/A
Phosphoglycerate mutase, putative OS=Plasmodium falciparum (isolate 3D7) GN=PFD0660w PE=1 SV=1	Q8I1V2	35 kDa	0	0.87823	0	N/A
Proteasome regulatory protein, putative OS=Plasmodium falciparum (isolate 3D7) GN=PFC0785c PE=4 SV=1	O77379	26 kDa	0	0.87823	0	N/A
Uncharacterized protein PF11_0207 OS=Plasmodium falciparum (isolate 3D7) GN=PF11_0207 PE=4 SV=2	Q8IIG7	129 kDa	0	0.87823	0	N/A
U1 small nuclear ribonucleoprotein a, putative OS=Plasmodium falciparum (isolate 3D7) GN=MAL13P1.35 PE=4 SV=1	C0H5A4	52 kDa	0	0.87823	0	N/A
Merozoite surface antigen 2 OS=Plasmodium falciparum (isolate 3D7) GN=MSA2 PE=2 SV=2	P50498	28 kDa	0	0.87823	0	N/A
T-cell immunomodulatory protein homolog OS=Plasmodium falciparum (isolate 3D7) GN=PFE1445c PE=3 SV=1	Q8I3H7	83 kDa	0	0.87823	0	N/A
Conserved Plasmodium protein OS=Plasmodium falciparum (isolate 3D7) GN=PFL1250c PE=4 SV=1	Q8I5F8	84 kDa	0	0.87823	0	N/A
Replication factor c protein, putative OS=Plasmodium falciparum (isolate 3D7) GN=PFA_0545c PE=4 SV=1	Q8I233	139 kDa	0	0.87823	0	N/A
Uncharacterized protein OS=Plasmodium falciparum (isolate 3D7) GN=PF10_0348 PE=4 SV=1	Q8IJ52	80 kDa	0	0.87823	0	N/A
Aspartyl-tRNA synthetase, putative OS=Plasmodium falciparum (isolate 3D7) GN=PFA_0145c PE=3 SV=1	Q8I2B1	73 kDa	0	0.87823	0	N/A
Uncharacterized protein MAL13P1.336 OS=Plasmodium falciparum (isolate 3D7) GN=MAL13P1.336 PE=4 SV=1	Q8ID39	79 kDa	0	0.87823	0	N/A
Uncharacterized protein OS=Plasmodium falciparum (isolate 3D7) GN=PF14_0434 PE=4 SV=1	Q8IL16	42 kDa	0	0.87823	0	N/A
Transport protein particle (TRAPP) component, putative OS=Plasmodium falciparum (isolate 3D7) GN=PFF0905w PE=4 SV=1	C6KT27	34 kDa	0	0.87823	0	N/A
RNA-binding protein Nova-1, putative OS=Plasmodium falciparum (isolate 3D7) GN=PF14_0151 PE=4 SV=1	Q8ILU3	38 kDa	0	0.87823	0	N/A
RabGDI protein OS=Plasmodium falciparum (isolate 3D7) GN=PFL2060c PE=1 SV=1	Q8I501	52 kDa	0	0.87823	0	N/A
Proteasome subunit alpha type OS=Plasmodium falciparum (isolate 3D7) GN=PF07_0112 PE=3 SV=1	Q8IBI3	28 kDa	0	0.87823	0	N/A
60S ribosomal protein L7-2, putative OS=Plasmodium falciparum (isolate 3D7) GN=MAL13P1.272 PE=4 SV=1	C0H5I4	31 kDa	0	0.87823	0	N/A
Vesicle-associated membrane protein, putative OS=Plasmodium falciparum (isolate 3D7) GN=PF14_0377 PE=4 SV=1	Q8IL71	28 kDa	0	0.87823	0	N/A
Uncharacterized protein OS=Plasmodium falciparum (isolate 3D7) GN=PFE0990w PE=4 SV=1	C0H4F1	23 kDa	0	0.87823	0	N/A
Proteasome subunit alpha type OS=Plasmodium falciparum (isolate 3D7) GN=MAL13P1.270 PE=3 SV=1	Q8IDG2	27 kDa	0	0.87823	0	N/A
Uncharacterized protein OS=Plasmodium falciparum (isolate 3D7) GN=PF08_0010 PE=4 SV=1	Q8IBB4	65 kDa	0	0.87823	0	N/A
Hexose transporter, PfHT1 OS=Plasmodium falciparum (isolate 3D7) GN=HT1 PE=3 SV=1	Q7KWJ5	56 kDa	0	0.87823	0	N/A
Diphthamide biosynthesis protein 1 OS=Plasmodium falciparum (isolate 3D7) GN=PF14_0136 PE=3 SV=1	Q8ILV7	57 kDa	0	0.87823	0	N/A
mRNA cleavage factor-like protein, putative OS=Plasmodium falciparum (isolate 3D7) GN=PFA_0450c PE=4 SV=1	Q8I0V9	27 kDa	0	0.87823	0	N/A
Mitochondrial ribosomal protein S29, putative OS=Plasmodium falciparum (isolate 3D7) GN=PF14_0430 PE=4 SV=1	Q8IL20	72 kDa	0	0.87823	0	N/A
Oxoglutarate/malate translocator protein, putative OS=Plasmodium falciparum (isolate 3D7) GN=PF08_0031 PE=3 SV=1	Q8IB73	35 kDa	0	0.87823	0	N/A
DNA primase large subunit, putative OS=Plasmodium falciparum (isolate 3D7) GN=PFI0530c PE=4 SV=1	C0H531	64 kDa	0	0.87823	0	N/A
Uncharacterized protein OS=Plasmodium falciparum (isolate 3D7) GN=PF10_0299 PE=4 SV=1	Q8IJ99	70 kDa	0	0.87823	0	N/A
Uncharacterized protein OS=Plasmodium falciparum (isolate 3D7) GN=PF14_0190 PE=4 SV=1	Q8ILQ4	55 kDa	0	0.87823	0	N/A
Uncharacterized protein OS=Plasmodium falciparum (isolate 3D7) GN=PF08_0061 PE=4 SV=1	Q8IB08	95 kDa	0	0.87823	0	N/A
Elongation factor Tu OS=Plasmodium falciparum (isolate 3D7) GN=MAL13P1.164 PE=3 SV=1	Q8IE20	58 kDa	0	0.87823	0	N/A
Uncharacterized protein OS=Plasmodium falciparum (isolate 3D7) GN=PF14_0301 PE=4 SV=1	Q8ILE3	33 kDa	0	0.87823	0	N/A
RNA binding protein, putative OS=Plasmodium falciparum (isolate 3D7) GN=PF14_0096 PE=4 SV=1	Q8ILZ7	59 kDa	0	0.87823	0	N/A
N2227-like protein, putative OS=Plasmodium falciparum (isolate 3D7) GN=PFC0390w PE=4 SV=1	O77329	112 kDa	0	0.87823	0	N/A
Chromatin assembly factor 1 subunit, putative OS=Plasmodium falciparum (isolate 3D7) GN=PF13_0149 PE=4 SV=1	Q8IE52	67 kDa	0	0.87823	0	N/A
Uncharacterized protein OS=Plasmodium falciparum (isolate 3D7) GN=MAL13P1.288 PE=4 SV=1	Q8IDB8	18 kDa	0	0.87823	0	N/A
Uncharacterized protein OS=Plasmodium falciparum (isolate 3D7) GN=PFD0090c PE=4 SV=1	Q8I206	50 kDa	0	0.87823	0	N/A
Acetyl-CoA synthetase OS=Plasmodium falciparum (isolate 3D7) GN=PFF1350c PE=4 SV=1	C6KTB4	114 kDa	0	0.87823	0	N/A
Glutathione peroxidase OS=Plasmodium falciparum (isolate 3D7) GN=PFL0595c PE=3 SV=1	Q8I5T2	24 kDa	0	0.87823	0	N/A
Basic transcription factor 3b, putative OS=Plasmodium falciparum (isolate 3D7) GN=PF14_0241 PE=4 SV=1	Q8ILK2	19 kDa	0	0.87823	0	N/A
Ubiquitin C-terminal hydrolase, family 1, putative OS=Plasmodium falciparum (isolate 3D7) GN=PF11_0177 PE=4 SV=1	Q8IIJ6	54 kDa	0	0.87823	0	N/A
Uncharacterized protein OS=Plasmodium falciparum (isolate 3D7) GN=PF14_0732 PE=4 SV=1	Q8IK74	68 kDa	0	0.87823	0	N/A
SNO glutamine amidotransferase, putative OS=Plasmodium falciparum (isolate 3D7) GN=PF11_0169 PE=4 SV=2	Q8IIK4	25 kDa	0	0.87823	0	N/A
Conserved Plasmodium protein OS=Plasmodium falciparum (isolate 3D7) GN=PF11_0064 PE=4 SV=2	Q8IIU9	87 kDa	0	0.87823	0	N/A
Nucleoside transporter, putative OS=Plasmodium falciparum (isolate 3D7) GN=PFA_0160c PE=4 SV=1	Q8I2A8	50 kDa	0	0.87823	0	N/A
Putative uncharacterized protein OS=Plasmodium falciparum (isolate 3D7) GN=PFI0635c PE=4 SV=1	Q8I322	17 kDa	0	0.87823	0	N/A
Eukaryotic translation initiation factor 2 alpha subunit, putative OS=Plasmodium falciparum (isolate 3D7) GN=PF07_0117 PE=4 SV=1	Q8IBH7	38 kDa	0	0.87823	0	N/A
Transcription elongation factor SPT5 OS=Plasmodium falciparum (isolate 3D7) GN=PFF0535c PE=3 SV=1	C6KSV4	149 kDa	0	0.87823	0	N/A
DEAD box helicase, putative OS=Plasmodium falciparum (isolate 3D7) GN=MAL7P1.113 PE=3 SV=1	Q8IBN8	105 kDa	0	0.87823	0	N/A
N-ethylmaleimide sensitive fusion protein, putative OS=Plasmodium falciparum (isolate 3D7) GN=PFC0140c PE=3 SV=1	O77313	89 kDa	0	0.87823	0	N/A
DNA replication licensing factor MCM5, putative OS=Plasmodium falciparum (isolate 3D7) GN=PFL0580w PE=3 SV=1	Q8I5T4	86 kDa	0	0.87823	0	N/A
Protein phosphatase, putative OS=Plasmodium falciparum (isolate 3D7) GN=PF14_0660 PE=4 SV=1	Q8IKE5	42 kDa	0	0.87823	0	N/A
Uncharacterized protein OS=Plasmodium falciparum (isolate 3D7) GN=PF07_0008 PE=4 SV=1	Q8IC42	28 kDa	0	0.87823	0	N/A
Rrp6 homologue, putative OS=Plasmodium falciparum (isolate 3D7) GN=PF14_0473 PE=4 SV=1	Q8IKX8	136 kDa	0	0.87823	0	N/A
Uncharacterized protein OS=Plasmodium falciparum (isolate 3D7) GN=PF14_0094 PE=4 SV=1	Q8ILZ9	93 kDa	0	0.87823	0	N/A
Signal recognition particle SRP54, putative OS=Plasmodium falciparum (isolate 3D7) GN=PF14_0477 PE=3 SV=1	Q8IKX4	56 kDa	0	0.87823	0	N/A
Asparagine-rich antigen, putative OS=Plasmodium falciparum (isolate 3D7) GN=PFI1520w PE=4 SV=1	Q8I2K2	36 kDa	0	0.87823	0	N/A
Exportin 1, putative OS=Plasmodium falciparum (isolate 3D7) GN=PFC0135c PE=4 SV=2	O77312	148 kDa	0	0.87823	0	N/A
Conserved protein OS=Plasmodium falciparum (isolate 3D7) GN=PF10_0200 PE=4 SV=1	Q8IJJ5	149 kDa	0	0.87823	0	N/A
Peptidase, putative OS=Plasmodium falciparum (isolate 3D7) GN=PFC0950c PE=4 SV=2	O97289	126 kDa	0	0.87823	0	N/A
Thioredoxin OS=Plasmodium falciparum (isolate 3D7) GN=trx2 PE=1 SV=1	Q8IDP4	19 kDa	0	0.87823	0	N/A
T-complex protein beta subunit, putative OS=Plasmodium falciparum (isolate 3D7) GN=PFC0285c PE=3 SV=3	O97247	59 kDa	0	0.87823	0	N/A
Ser/Arg-rich splicing factor, putative OS=Plasmodium falciparum (isolate 3D7) GN=PFE0160c PE=4 SV=1	Q8I468	38 kDa	0	0.87823	0	N/A
Proliferation-associated protein 2g4, putative OS=Plasmodium falciparum (isolate 3D7) GN=PF14_0261 PE=4 SV=1	Q8ILI2	43 kDa	0	0.87823	0	N/A
Uncharacterized protein OS=Plasmodium falciparum (isolate 3D7) GN=PF10_0124 PE=4 SV=1	Q8IJR8	171 kDa	0	0.87823	0	N/A
Conserved Plasmodium protein OS=Plasmodium falciparum (isolate 3D7) GN=PFL1975c PE=4 SV=1	Q8I518	54 kDa	0	0.87823	0	N/A
Rhoptry neck protein 2 OS=Plasmodium falciparum (isolate 3D7) GN=PfRON2 PE=1 SV=1	Q8IKV6	249 kDa	0	0.87823	0	N/A
Uncharacterized protein OS=Plasmodium falciparum (isolate 3D7) GN=PF13_0024 PE=4 SV=1	Q8IER6	174 kDa	0	0.87823	0	N/A
Rhoptry protein, putative OS=Plasmodium falciparum (isolate 3D7) GN=PF14_0637 PE=4 SV=2	Q8IKG8	169 kDa	0	0.87823	0	N/A
Uncharacterized protein OS=Plasmodium falciparum (isolate 3D7) GN=PF13_0237 PE=4 SV=1	Q8IDQ6	115 kDa	0	0.87823	0	N/A
Heat shock protein DNAJ homologue Pfj4 OS=Plasmodium falciparum (isolate 3D7) GN=PFL0565w PE=4 SV=1	Q7KQK3	28 kDa	0	0.87823	0	N/A
Uncharacterized protein OS=Plasmodium falciparum (isolate 3D7) GN=PF11_0315 PE=4 SV=1	Q8II59	118 kDa	0	0.87823	0	N/A
Uncharacterized protein OS=Plasmodium falciparum (isolate 3D7) GN=PF11_0275 PE=4 SV=1	Q8II99	164 kDa	0	0.87823	0	N/A
Structural maintenance of chromosomes protein 2 OS=Plasmodium falciparum (isolate 3D7) GN=MAL13P1.96 PE=3 SV=1	Q8IED2	143 kDa	0	0.87823	0	N/A
Putative uncharacterized protein OS=Plasmodium falciparum (isolate 3D7) GN=PFC0435w PE=4 SV=1	O77361	154 kDa	0	0.87823	0	N/A
Leucyl tRNA synthase OS=Plasmodium falciparum (isolate 3D7) GN=PFF1095w PE=3 SV=1	C6KT64	170 kDa	0	0.87823	0	N/A
Uncharacterized protein OS=Plasmodium falciparum (isolate 3D7) GN=PF14_0018 PE=4 SV=2	Q8IM73	56 kDa	0	0.87823	0	N/A
Uncharacterized protein OS=Plasmodium falciparum (isolate 3D7) GN=PF14_0171 PE=4 SV=1	Q8ILS3	133 kDa	0	0.87823	0	N/A
26S proteasome regulatory complex subunit, putative OS=Plasmodium falciparum (isolate 3D7) GN=PF11_0303 PE=4 SV=2	Q8II71	47 kDa	0	0.87823	0	N/A
Uncharacterized protein OS=Plasmodium falciparum (isolate 3D7) GN=MAL8P1.95 PE=4 SV=1	C0H4U4	36 kDa	0	0.87823	0	N/A
Uncharacterized protein OS=Plasmodium falciparum (isolate 3D7) GN=PF13_0309 PE=4 SV=1	Q8IDC8	143 kDa	0	0.87823	0	N/A
DNA-repair helicase, putative OS=Plasmodium falciparum (isolate 3D7) GN=PF14_0081 PE=4 SV=1	Q8IM12	136 kDa	0	0.87823	0	N/A
DNA polymerase OS=Plasmodium falciparum (isolate 3D7) GN=PFD0590c PE=3 SV=2	Q9U0H1	225 kDa	0	0.87823	0	N/A
Uncharacterized protein OS=Plasmodium falciparum (isolate 3D7) GN=PF13_0243 PE=4 SV=1	Q8IDN9	119 kDa	0	0.87823	0	N/A
Putative uncharacterized protein OS=Plasmodium falciparum (isolate 3D7) GN=PFI0855w PE=4 SV=1	Q8I2X8	80 kDa	0	0.87823	0	N/A
Uncharacterized protein OS=Plasmodium falciparum (isolate 3D7) GN=PF11_0197 PE=4 SV=1	Q8IIH7	43 kDa	0	0.87823	0	N/A
ATP-dependent heat shock protein, putative OS=Plasmodium falciparum (isolate 3D7) GN=PFI0355c PE=4 SV=1	Q8I377	106 kDa	0	0.87823	0	N/A
Sec61 alpha subunit, PfSec61 OS=Plasmodium falciparum (isolate 3D7) GN=Sec61 PE=3 SV=1	Q8IDN6	52 kDa	0	0.87823	0	N/A
Putative uncharacterized protein OS=Plasmodium falciparum (isolate 3D7) GN=PFC0145c PE=4 SV=1	O77314	170 kDa	0	0.87823	0	N/A
Adapter-related protein, putative OS=Plasmodium falciparum (isolate 3D7) GN=PFF0655c PE=4 SV=1	C6KSX7	160 kDa	0	0.87823	0	N/A
Erythrocyte membrane-associated antigen OS=Plasmodium falciparum (isolate 3D7) GN=MAL7P1.12 PE=4 SV=1	Q8IC35	263 kDa	0	0.87823	0	N/A
Clustered-asparagine-rich protein OS=Plasmodium falciparum (isolate 3D7) GN=PFL1745c PE=4 SV=2	Q8I562	52 kDa	0	0.87823	0	N/A
DNA polymerase OS=Plasmodium falciparum (isolate 3D7) GN=PF10_0165 PE=3 SV=1	Q7KQL4	127 kDa	0	0.87823	0	N/A
DEAD/DEAH box helicase, putative OS=Plasmodium falciparum (isolate 3D7) GN=PFB0730w PE=4 SV=1	O96239	237 kDa	0	0.87823	0	N/A
Uncharacterized protein OS=Plasmodium falciparum (isolate 3D7) GN=MAL7P1.134 PE=4 SV=1	C0H4P2	421 kDa	0	0.87823	0	N/A
Uncharacterized protein OS=Plasmodium falciparum (isolate 3D7) GN=PF14_0591 PE=4 SV=1	Q8IKL3	161 kDa	0	0.87823	0	N/A
Uncharacterized protein OS=Plasmodium falciparum (isolate 3D7) GN=PFE0995c PE=4 SV=1	Q8I3R2	78 kDa	0	0.87823	0	N/A
Uncharacterized protein OS=Plasmodium falciparum (isolate 3D7) GN=PF13_0099 PE=4 SV=1	Q8IEE2	23 kDa	0	0.87823	0	N/A
Ribosomal protein L37 OS=Plasmodium falciparum (isolate 3D7) GN=MAL7P1.320 PE=1 SV=1	C0H4L5	11 kDa	0	0.87823	0	N/A
Uncharacterized protein OS=Plasmodium falciparum (isolate 3D7) GN=MAL8P1.64 PE=4 SV=1	Q8IB25	158 kDa	0	0.87823	0	N/A
Putative uncharacterized protein OS=Plasmodium falciparum (isolate 3D7) GN=PFI1587c PE=4 SV=1	Q8I2I9	150 kDa	0	0.87823	0	N/A
Nucleolar protein Nop52, putative OS=Plasmodium falciparum (isolate 3D7) GN=PFI1510w PE=4 SV=1	Q8I2K4	98 kDa	0	0.87823	0	N/A
tRNA binding protein, putative OS=Plasmodium falciparum (isolate 3D7) GN=PF14_0401 PE=4 SV=1	Q8IL48	46 kDa	0	0.87823	0	N/A
Pyruvate kinase OS=Plasmodium falciparum (isolate 3D7) GN=PF10_0363 PE=3 SV=1	Q8IJ37	87 kDa	0	0.87823	0	N/A
Putative uncharacterized protein OS=Plasmodium falciparum (isolate 3D7) GN=PFI0185w PE=4 SV=1	Q8I3B1	178 kDa	0	0.87823	0	N/A
DNA-directed RNA polymerase OS=Plasmodium falciparum (isolate 3D7) GN=PFE0465c PE=3 SV=1	Q8I410	341 kDa	0	0.87823	0	N/A
Uncharacterized protein OS=Plasmodium falciparum (isolate 3D7) GN=PF14_0454 PE=4 SV=1	Q8IKZ7	238 kDa	0	0.87823	0	N/A
60S ribosomal protein L35, putative OS=Plasmodium falciparum (isolate 3D7) GN=PF11_0260 PE=1 SV=2	Q8IIB4	15 kDa	0	0.87823	0	N/A
Uncharacterized protein OS=Plasmodium falciparum (isolate 3D7) GN=PF11_0086 PE=4 SV=1	Q8IIS9	382 kDa	0	0.87823	0	N/A
Uncharacterized protein OS=Plasmodium falciparum (isolate 3D7) GN=MAL7P1.146 PE=4 SV=1	C0H4P4	599 kDa	0	0.87823	0	N/A
Uncharacterized protein OS=Plasmodium falciparum (isolate 3D7) GN=PF10_0045 PE=4 SV=1	Q8IJZ5	358 kDa	0	0.87823	0	N/A
Uncharacterized protein OS=Plasmodium falciparum (isolate 3D7) GN=PFD0225w PE=4 SV=1	Q8I1Y3	490 kDa	0	0.87823	0	N/A
NA, not applicable
The most enriched proteins listed in Table 1 were shown in red.
